# Supplementary material for: Elevated expression of lung development-related protein HSP90β indicates poor prognosis in non-small cell lung cancer through affecting the cell cycle and apoptosis
Source: Signal Transduct Target Ther. 2021 Feb 26;6:82. doi: 10.1038/s41392-021-00465-y (PMC7907212; doi:10.1038/s41392-021-00465-y)
Supplement: Supplementary file 1 — Table S5.Clinical information of LUSC and LUAD patients [file 41392_2021_465_MOESM1_ESM.xlsx]

## Sheet: Sheet1
ID	HSP90β (ng/ml)	Pathological types	Age	Age Group (0:<=60; 1>60)	Gender (Male=1, Female=2)	Differentiation (Well=1, Moderate=2, Poor=3）	Stage	Stage (I=1, II=2, III or IV=3)	Lymph node metastasis (Yes=1, No=2)	Smoking status (Yes=1, No=2）	Famliy history of tumor (Yes=1, No=2)
1	118.566	LUSC	72	1	1	NA	II	2	2	1	1
2	128.609	LUSC	63	1	1	3	III	3	1	1	2
3	81.2095	LUSC	60	0	1	3	II	2	1	1	1
4	98.1198	LUSC	55	0	1	2	III	3	1	1	2
5	30.3326	LUSC	48	0	1	2	I	1	2	1	2
6	81.7204	LUSC	56	0	2	3	III	3	1	2	2
7	52.1995	LUSC	60	0	2	2	I	1	2	1	2
8	226.171	LUSC	45	0	1	3	III	3	1	1	2
9	42.9508	LUSC	73	1	1	3	I	1	2	1	2
10	49.2945	LUSC	52	0	1	NA	IV	3	NA	1	2
11	337.341	LUSC	53	0	1	2	I	1	NA	1	2
12	327.249	LUSC	58	0	1	NA	IV	3	NA	1	2
13	395.477	LUSC	74	1	1	2	I	1	2	1	2
14	82.4877	LUSC	73	1	1	2	I	1	2	1	1
15	162.6	LUSC	68	1	1	3	III	3	2	1	2
16	193.645	LUSC	77	1	1	2	II	2	1	1	2
17	154.1	LUSC	67	1	1	2	I	1	2	1	2
18	60.2392	LUSC	57	0	1	3	III	3	1	1	2
19	143.16	LUSC	65	1	1	3	I	1	2	2	2
20	396.278	LUSC	56	0	1	3	I	1	2	1	2
21	96.7318	LUSC	69	1	1	NA	I	1	2	1	2
22	102.58	LUSC	41	0	1	3	III	3	1	1	2
23	102.887	LUSC	57	0	1	2	III	3	1	1	2
24	144.976	LUSC	56	0	1	3	I	1	2	1	2
25	108.387	LUSC	69	1	1	NA	III	3	NA	1	2
26	128.47	LUSC	54	0	1	2	III	3	1	1	2
27	371.437	LUSC	52	0	1	2	III	3	1	1	2
28	99.8363	LUSC	55	0	1	2	II	2	1	1	2
29	131.46	LUSC	60	0	1	2	III	3	2	1	2
30	152.726	LUSC	37	0	1	3	III	3	1	1	2
31	363.335	LUSC	55	0	1	2	III	3	1	1	2
32	209.375	LUSC	53	0	1	3	II	2	1	1	2
33	57.6712	LUSC	60	0	1	NA	IV	3	NA	1	2
34	72.6914	LUSC	67	1	1	2	I	1	2	1	2
35	385.534	LUSC	62	1	1	2	II	2	1	1	2
36	148.273	LUSC	61	1	1	2	III	3	1	1	1
37	75.2148	LUSC	54	0	1	2	III	3	1	1	2
38	368.726	LUSC	69	1	1	2	I	1	2	1	2
39	223.452	LUSC	54	0	1	2	III	3	1	1	2
40	92.3117	LUSC	66	1	1	3	I	1	2	1	2
41	91.44	LUSC	66	1	1	3	III	3	1	1	2
42	122.591	LUSC	67	1	1	NA	IV	3	NA	1	2
43	60.1606	LUSC	60	0	1	3	II	2	1	1	2
44	127.557	LUSC	62	1	2	2	I	1	2	1	2
45	204.304	LUSC	62	1	1	2	III	3	1	2	2
46	102.682	LUSC	55	0	1	3	III	3	1	1	1
47	131.114	LUSC	69	1	1	2	II	2	1	1	1
48	387.116	LUSC	66	1	1	2	I	1	2	1	2
49	139.324	LUSC	62	1	1	2	I	1	2	1	2
50	303.827	LUSC	64	1	2	2	I	1	2	1	2
51	234.734	LUSC	53	0	2	2	I	1	2	NA	NA
52	211.421	LUSC	59	0	1	3	II	2	1	1	2
53	335.863	LUSC	50	0	1	2	II	2	1	1	2
54	218.66	LUSC	55	0	1	3	II	2	1	1	2
55	205.313	LUSC	65	1	1	NA	IV	3	NA	2	2
56	66.8585	LUSC	66	1	1	NA	III	3	NA	1	1
57	141.956	LUSC	55	0	1	2	II	2	2	1	2
58	119.703	LUSC	55	0	1	3	II	2	2	1	1
59	67.7722	LUSC	52	0	1	2	I	1	2	1	2
60	104.326	LUSC	54	0	1	3	III	3	1	1	2
61	273.891	LUSC	75	1	1	2	I	1	2	1	2
62	125.966	LUSC	54	0	1	2	II	2	1	1	1
63	30.0724	LUSC	54	0	1	2	III	3	1	1	2
64	131.46	LUSC	56	0	1	3	I	1	2	1	1
65	141.356	LUSC	56	0	1	3	III	3	1	1	1
66	303.301	LUSC	47	0	1	2	II	2	2	1	1
67	288.751	LUSC	59	0	1	3	I	1	2	1	1
68	129.386	LUSC	58	0	1	3	III	3	1	1	2
69	90.284	LUSC	61	1	1	3	II	2	2	1	2
70	96.8312	LUSC	60	0	1	3	III	3	1	1	2
71	35.7441	LUSC	42	0	2	3	IV	3	NA	2	1
72	108.282	LUSC	56	0	1	3	II	2	1	1	2
73	139.443	LUSC	62	1	1	2	III	3	1	1	2
74	164.664	LUSC	74	1	1	3	III	3	1	1	NA
75	368.147	LUSC	75	1	1	2	III	3	1	1	2
76	61.6631	LUSC	67	1	1	2	II	2	1	1	1
77	119.042	LUSC	49	0	1	2	III	3	1	1	2
78	65.2127	LUSC	48	0	1	2	I	1	2	1	1
79	83.6858	LUSC	63	1	2	2	I	1	2	1	1
80	38.1585	LUSC	59	0	1	3	I	1	2	1	2
81	166.09	LUSC	53	0	1	2	II	2	1	1	2
82	15.5388	LUSC	75	1	1	3	III	3	1	2	2
83	115.761	LUSC	75	1	1	3	I	1	2	1	1
84	111.991	LUSC	64	1	1	3	III	3	1	1	2
85	98.2279	LUSC	58	0	1	2	III	3	1	1	2
86	83.8709	LUSC	67	1	1	2	IV	3	1	1	2
87	88.9446	LUSC	67	1	1	2	I	1	2	1	1
88	322.35	LUSC	60	0	1	2	III	3	1	1	2
89	156.993	LUSC	57	0	1	3	IV	3	1	1	1
90	144.006	LUSC	66	1	1	2	III	3	1	1	2
91	175.842	LUSC	52	0	1	3	I	1	2	1	2
92	172.781	LUSC	52	0	1	3	I	1	2	1	1
93	422.128	LUSC	59	0	1	2	I	1	2	1	1
94	157.752	LUSC	61	1	1	2	II	2	1	1	2
95	245.66	LUSC	54	0	1	2	II	2	1	1	2
96	78.5855	LUSC	54	0	1	3	III	3	1	1	2
97	77.4241	LUSC	74	1	1	2	I	1	2	1	1
98	127.899	LUSC	68	1	1	3	II	2	1	1	1
99	247.557	LUSC	73	1	1	3	II	2	1	1	1
100	83.7783	LUSC	43	0	1	2	III	3	1	1	2
101	60.6331	LUSC	44	0	2	3	I	1	2	2	1
102	18.2138	LUSC	78	1	1	2	I	1	2	1	2
103	65.1309	LUSC	71	1	1	2	III	3	1	1	2
104	84.7994	LUSC	56	0	1	NA	I	1	2	1	1
105	115.11	LUSC	66	1	1	NA	III	3	NA	1	2
106	213.33	LUSC	57	0	1	3	II	2	1	1	2
107	107.339	LUSC	61	1	2	2	III	3	1	2	2
108	175.441	LUSC	61	1	1	2	II	2	1	1	2
109	316.055	LUSC	62	1	1	3	II	2	1	1	2
110	271.563	LUSC	56	0	1	3	II	2	1	1	2
111	243.14	LUSC	56	0	1	3	I	1	2	1	2
112	163.373	LUSC	73	1	1	2	II	2	2	1	2
113	140.757	LUSC	51	0	1	3	I	1	2	1	2
114	66.033	LUSC	57	0	1	2	I	1	2	1	2
115	128.47	LUSC	46	0	1	3	III	3	1	1	2
116	374.547	LUSC	58	0	1	2	II	2	1	1	2
117	43.0174	LUSC	51	0	1	2	III	3	1	1	2
118	174.908	LUSC	50	0	1	3	II	2	2	1	2
119	131.345	LUSC	66	1	1	3	IV	3	1	1	1
120	139.682	LUSC	61	1	1	2	II	2	2	1	2
121	60.87	LUSC	63	1	1	2	III	3	1	1	2
122	396.478	LUSC	54	0	1	2	IV	3	NA	1	2
123	95.9385	LUSC	54	0	1	2	I	1	2	2	2
124	27.3879	LUSC	61	1	1	2	I	1	2	1	2
125	94.8531	LUSC	53	0	1	3	III	3	1	1	2
126	61.5041	LUSC	60	0	1	3	III	3	1	1	2
127	318.566	LUSC	68	1	1	3	II	2	1	1	2
128	148.15	LUSC	63	1	1	2	II	2	1	2	2
129	156.614	LUSC	61	1	1	3	I	1	2	1	2
130	290.293	LUSC	68	1	1	3	III	3	1	1	2
131	353.805	LUSC	52	0	1	2	I	1	2	1	2
132	342.91	LUSC	43	0	1	2	III	3	1	1	2
133	298.411	LUSC	55	0	1	2	II	2	2	2	2
134	78.5855	LUSC	75	1	1	2	I	1	2	1	2
135	111.991	LUSC	64	1	1	NA	III	3	1	1	2
136	144.006	LUSC	64	1	1	2	II	2	1	1	2
137	259.174	LUSC	41	0	1	2	I	1	2	1	2
138	99.5813	LUSC	55	0	1	3	II	2	1	2	2
139	290.915	LUSC	47	0	1	3	III	3	1	1	2
140	49.9241	LUSC	52	0	1	2	II	2	1	1	2
141	504.909	LUSC	49	0	1	3	II	2	1	1	2
142	298.259	LUSC	44	0	1	2	II	2	1	1	2
143	178.95	LUSC	40	0	1	2	III	3	1	1	2
144	97.3372	LUSC	62	1	1	3	I	1	2	1	2
145	125.553	LUSC	64	1	1	3	I	1	2	1	1
146	147.977	LUSC	68	1	1	2	I	1	2	1	2
147	105.65	LUSC	61	1	1	2	III	3	1	1	2
148	126.314	LUSC	56	0	1	3	III	3	1	1	1
149	272.394	LUSC	72	1	1	2	III	3	1	1	2
150	171.044	LUSC	70	1	1	3	I	1	2	1	2
151	108.222	LUSC	64	1	1	2	II	2	1	1	2
152	145.38	LUSC	54	0	1	2	II	2	1	1	2
153	212.02	LUSC	59	0	1	2	I	1	2	1	2
154	201.807	LUSC	62	1	1	2	II	2	1	1	2
155	130.279	LUSC	46	0	1	3	III	3	1	1	1
156	239.434	LUSC	53	0	1	2	I	1	2	1	2
157	338.832	LUSC	58	0	1	3	II	2	2	1	2
158	70.3671	LUSC	59	0	2	3	I	1	2	1	2
159	245.751	LUSC	61	1	1	1	I	1	2	1	2
160	360.511	LUSC	74	1	2	2	II	2	2	2	2
161	99.2431	LUSC	42	0	1	3	II	2	1	1	2
162	373.667	LUSC	73	1	2	3	II	2	2	1	2
163	309.843	LUSC	66	1	1	3	II	2	1	1	2
164	113.697	LUSC	62	1	1	2	II	2	1	1	2
165	67.4495	LUSC	55	0	1	2	II	2	1	1	2
166	166.356	LUSC	51	0	1	2	III	3	1	2	2
167	375.697	LUSC	58	0	1	3	III	3	2	1	2
168	673.492	LUSC	57	0	2	2	I	1	2	2	1
169	673.274	LUSC	59	0	1	2	I	1	2	2	2
170	488.958	LUSC	70	1	2	3	I	1	2	2	2
171	112.678	LUSC	53	0	1	2	III	3	1	1	1
172	673.274	LUSC	64	1	1	2	III	3	1	1	2
173	572.163	LUSC	59	0	1	2	III	3	1	1	2
174	322.208	LUSC	55	0	1	3	I	1	2	1	2
175	301.612	LUSC	66	1	1	2	III	3	1	1	2
176	413.318	LUSC	57	0	1	2	I	1	2	1	2
177	149.365	LUSC	51	0	1	2	III	3	1	1	1
178	444.566	LUSC	47	0	1	3	I	1	2	2	2
179	265.792	LUSC	64	1	1	2	I	1	2	1	1
180	282.435	LUSC	65	1	1	3	II	2	1	1	2
181	403.47	LUSC	67	1	1	3	III	3	1	1	1
182	488.231	LUSC	63	1	1	3	III	3	1	1	2
183	384.4	LUSC	57	0	1	3	II	2	1	1	2
184	156.416	LUSC	57	0	1	2	II	2	1	1	2
185	470.442	LUSC	71	1	1	2	I	1	2	1	2
186	257.967	LUSC	46	0	1	2	III	3	1	1	1
187	686.283	LUSC	69	1	1	3	I	1	2	1	2
188	305.058	LUSC	65	1	1	3	II	2	1	1	2
189	520.616	LUSC	41	0	1	3	II	2	1	2	2
190	207.755	LUSC	53	0	1	2	II	2	1	1	2
191	109.247	LUSC	60	0	1	3	II	2	1	1	2
192	182.462	LUSC	68	1	1	2	II	2	1	1	2
193	164.619	LUSC	47	0	1	3	I	1	2	1	1
194	123.028	LUSC	54	0	1	2	III	3	1	1	2
195	269.269	LUSC	66	1	1	2	III	3	1	1	2
196	268.204	LUSC	54	0	1	2	III	3	1	1	2
197	329.196	LUSC	64	1	1	2	II	2	1	1	2
198	328.769	LUSC	78	1	1	3	II	2	2	1	2
199	352.899	LUSC	50	0	1	3	III	3	1	2	2
200	547.258	LUSC	76	1	2	2	I	1	2	1	2
201	89.9641	LUSC	61	1	1	3	II	2	1	1	2
202	389.451	LUSC	62	1	1	3	II	2	1	1	2
203	427.972	LUSC	66	1	1	3	II	2	2	1	2
204	245.975	LUSC	48	0	1	2	II	2	2	2	2
205	130.652	LUSC	66	1	1	3	III	3	1	1	2
206	148.396	LUSC	58	0	1	2	II	2	1	1	2
207	420.269	LUSC	57	0	1	3	I	1	2	1	2
208	128.928	LUSC	56	0	2	2	I	1	2	2	1
209	229.516	LUSC	54	0	1	2	II	2	1	1	2
210	129.616	LUSC	56	0	1	2	II	2	1	1	2
211	77.2462	LUSC	49	0	1	2	II	2	2	1	2
212	193.084	LUSC	69	1	1	2	I	1	2	1	2
213	65.8686	LUSC	62	1	1	3	III	3	1	1	1
214	92.9926	LUSC	78	1	1	3	I	1	2	2	2
215	392.166	LUSC	48	0	1	3	IV	3	NA	2	2
216	203.728	LUSC	65	1	1	2	II	2	2	1	2
217	239.23	LUSC	62	1	1	3	III	3	1	2	2
218	129.616	LUSC	49	0	1	3	II	2	1	1	2
219	79.8457	LUSC	67	1	1	2	I	1	2	1	2
220	99.6345	LUSC	72	1	1	2	I	1	2	1	2
221	216.135	LUSC	60	0	1	2	III	3	1	1	1
222	77.2462	LUSC	63	1	1	2	I	1	2	1	2
223	84.5203	LUSC	64	1	1	2	III	3	1	1	2
224	210.105	LUSC	66	1	1	2	II	2	1	1	2
225	58.5211	LUSC	57	0	1	2	III	3	1	1	2
226	45.0406	LUSC	77	1	1	3	III	3	1	1	2
227	112.418	LUSC	59	0	1	2	II	2	1	1	2
228	537.005	LUSC	58	0	1	3	I	1	2	NA	NA
229	125.175	LUSC	59	0	1	3	I	1	2	2	1
230	195.331	LUSC	38	0	1	3	III	3	1	1	2
231	95.2471	LUSC	62	1	1	3	I	1	2	1	2
232	170.8	LUSC	46	0	1	3	III	3	1	1	2
233	79.5748	LUSC	71	1	1	2	III	3	1	1	2
234	182.18	LUSC	65	1	1	2	II	2	1	1	1
235	114.461	LUSC	58	0	1	2	II	2	1	2	2
236	115.11	LUSC	67	1	1	NA	I	1	2	1	2
237	168.838	LUSC	60	0	1	2	III	3	1	1	2
238	137.727	LUSC	71	1	2	2	I	1	2	2	2
239	285.85	LUSC	60	0	1	2	II	2	2	1	2
240	144.976	LUSC	62	1	1	2	II	2	2	1	1
241	72.8641	LUSC	59	0	1	2	I	1	2	1	2
242	190.85	LUSC	67	1	1	2	III	3	1	1	2
243	65.8753	LUSC	61	1	1	2	I	1	2	1	2
244	140.657	LUSC	61	1	1	2	I	1	2	1	1
245	46.9698	LUSC	55	0	1	3	III	3	1	1	1
246	115.002	LUSC	63	1	1	3	III	3	1	1	2
247	235.506	LUSC	60	0	1	2	I	1	2	1	2
248	226.171	LUSC	48	0	1	2	II	2	1	1	2
249	87.3314	LUSC	62	1	1	2	II	2	1	1	2
250	126.874	LUSC	63	1	1	3	II	2	1	1	2
251	144.127	LUSC	64	1	1	3	III	3	1	1	2
252	81.1159	LUSC	70	1	1	3	III	3	1	1	2
253	69.0282	LUSC	75	1	1	3	II	2	1	1	2
254	87.3314	LUSC	61	1	1	2	III	3	1	1	2
255	157.625	LUSC	51	0	1	3	I	1	2	1	2
256	115.327	LUSC	48	0	1	3	II	2	1	1	2
257	147.66	LUSC	57	0	1	3	III	3	1	1	2
258	70.6353	LUSC	73	1	1	2	I	1	2	1	2
259	81.7546	LUSC	69	1	1	3	IV	3	2	1	2
260	139.324	LUSC	62	1	2	3	II	2	2	1	2
261	130.883	LUSC	68	1	1	3	I	1	2	1	2
262	48.0901	LUSC	60	0	1	2	II	2	1	1	2
263	162.086	LUSC	57	0	1	2	III	3	1	1	2
264	208.501	LUSC	62	1	1	2	II	2	1	1	2
265	226.019	LUSC	54	0	1	2	III	3	1	NA	NA
266	228.297	LUSC	56	0	1	3	III	3	1	1	2
267	261.861	LUSC	73	1	1	3	II	2	2	1	2
268	295.981	LUSC	67	1	1	3	I	1	2	1	1
269	178.391	LUSC	72	1	1	1	II	2	2	1	2
270	168.96	LUSC	76	1	1	3	I	1	2	1	2
271	73.21	LUSC	68	1	1	3	I	1	2	1	2
272	410.425	LUSC	51	0	1	2	II	2	1	1	2
273	107.548	LUSC	54	0	1	3	III	3	1	1	2
274	391.086	LUSC	52	0	1	1	III	3	1	1	2
275	307.347	LUSC	54	0	1	3	II	2	2	1	1
276	297.89	LUSC	59	0	1	2	III	3	1	1	2
277	203.44	LUSC	52	0	1	3	I	1	2	1	2
278	140.757	LUSC	49	0	1	3	I	1	2	1	2
279	415.333	LUSC	57	0	2	2	II	2	1	2	2
280	51.31	LUSC	50	0	1	1	II	2	1	1	2
281	113.599	LUSC	67	1	1	3	III	3	1	1	2
282	124.723	LUSC	71	1	1	3	III	3	1	1	2
283	143.885	LUSC	61	1	1	2	I	1	2	1	2
284	326.521	LUSC	72	1	1	3	II	2	2	1	2
285	208.501	LUSC	48	0	1	3	III	3	1	1	2
286	121.365	LUSC	48	0	1	3	IV	3	1	1	2
287	248.033	LUSC	53	0	1	3	I	1	2	1	2
288	157.119	LUSC	52	0	1	3	I	1	2	1	2
289	128.47	LUSC	57	0	1	2	II	2	1	1	2
290	151.235	LUSC	64	1	1	2	II	2	1	1	2
291	176.645	LUSC	49	0	1	2	III	3	1	1	1
292	150.244	LUSC	64	1	1	2	III	3	1	1	2
293	57.3637	LUSC	54	0	1	3	II	2	1	1	1
294	254.739	LUSC	68	1	1	3	I	1	2	1	2
295	367.182	LUSC	52	0	1	2	III	3	1	1	2
296	311.419	LUSC	64	1	1	2	III	3	1	1	2
297	159.529	LUSC	60	0	2	2	I	1	2	2	2
298	242.199	LUSC	56	0	1	3	II	2	1	1	1
299	90.5723	LUSC	56	0	1	3	I	1	2	1	2
300	342.91	LUSC	56	0	1	2	II	2	1	2	2
301	153.6	LUSC	57	0	1	2	III	3	1	2	2
302	186.284	LUSC	66	1	1	2	I	1	2	1	2
303	220.002	LUSC	73	1	2	3	I	1	2	2	2
304	214.819	LUSC	61	1	1	2	III	3	2	1	2
305	451.056	LUSC	63	1	1	3	I	1	2	1	2
306	53.0242	LUSC	57	0	1	2	II	2	1	1	2
307	35.3139	LUSC	69	1	1	1	I	1	2	1	2
308	420.059	LUSC	65	1	1	2	II	2	1	1	2
309	136.01	LUSC	60	0	1	3	III	3	1	1	1
310	68.0095	LUSC	54	0	1	3	I	1	2	1	2
311	31.351	LUSC	64	1	1	3	II	2	2	1	2
312	131.959	LUSC	56	0	1	2	I	1	2	1	2
313	90.092	LUSC	52	0	1	2	II	2	1	1	1
314	228.601	LUSC	49	0	1	2	I	1	2	1	2
315	96.6325	LUSC	47	0	1	3	I	1	2	1	2
316	243.926	LUSC	54	0	1	2	I	1	2	1	2
317	159.784	LUSC	44	0	2	3	II	2	1	2	2
318	285.339	LUSC	79	1	1	2	I	1	2	1	1
319	129.961	LUSC	50	0	1	1	III	3	1	2	2
320	65.3764	LUSC	57	0	2	2	II	2	2	1	2
321	240.478	LUSC	56	0	1	3	III	3	1	1	2
322	216.579	LUSC	66	1	1	2	III	3	1	2	1
323	252.334	LUSC	74	1	1	2	I	1	2	1	2
324	80.1171	LUSC	74	1	1	2	I	1	2	1	2
325	144.733	LUSC	56	0	1	3	II	2	1	1	2
326	66.4451	LUSC	47	0	1	1	II	2	1	1	1
327	77.7766	LUSC	58	0	1	3	I	1	2	1	1
328	128.609	LUSC	61	1	1	2	III	3	1	1	2
329	178.607	LUSC	61	1	1	2	II	2	1	1	2
330	343.172	LUSC	74	1	1	2	II	2	1	1	2
331	305.799	LUSC	46	0	1	2	III	3	1	1	2
332	293.741	LUSC	49	0	1	2	III	3	1	1	2
333	255.759	LUSC	61	1	1	3	III	3	1	1	2
334	269.163	LUSC	74	1	1	3	III	3	1	1	2
335	458.74	LUSC	72	1	1	2	I	1	2	1	NA
336	314.363	LUSC	55	0	1	2	III	3	1	1	2
337	322.248	LUSC	70	1	1	2	III	3	1	1	1
338	506.98	LUSC	69	1	1	3	III	3	1	1	2
339	260.824	LUSC	68	1	1	3	I	1	1	1	2
340	502.817	LUSC	51	0	1	2	III	3	1	1	2
341	421.146	LUSC	28	0	1	1	II	2	2	2	2
342	164.8	LUSC	55	0	1	3	II	2	1	2	2
343	288.982	LUSC	66	1	1	2	I	1	2	2	2
344	349.881	LUSC	71	1	1	2	III	3	1	2	2
345	566.674	LUSC	75	1	1	3	I	1	2	1	2
346	365.089	LUSC	68	1	2	2	I	1	2	1	2
347	180.899	LUSC	66	1	1	3	III	3	1	1	2
348	317.777	LUSC	41	0	1	3	III	3	1	1	2
349	488.338	LUSC	42	0	1	2	III	3	1	1	2
350	284.427	LUSC	72	1	2	3	III	3	1	1	2
351	272.663	LUSC	61	1	1	2	I	1	2	1	2
352	266.315	LUSC	78	1	1	3	II	2	1	1	2
353	87.6846	LUSC	59	0	2	3	I	1	2	2	2
354	258.624	LUSC	53	0	1	2	II	2	1	1	1
355	148.109	LUSC	75	1	1	2	III	3	1	1	2
356	431.925	LUSC	72	1	1	3	II	2	2	1	2
357	180.899	LUSC	46	0	1	3	I	1	2	1	2
358	287.031	LUSC	47	0	1	3	I	1	2	1	2
359	430.93	LUSC	74	1	1	2	I	1	2	1	2
360	132.65	LUSC	52	0	1	2	I	1	2	1	2
361	224.764	LUSC	66	1	2	2	I	1	2	1	2
362	109.526	LUSC	53	0	1	2	III	3	1	1	2
363	281.097	LUSC	71	1	1	3	II	2	1	1	2
364	486.532	LUSC	57	0	1	3	II	2	2	1	2
365	329.293	LUSC	74	1	2	2	II	2	1	1	2
366	111.246	LUSC	60	0	1	2	I	1	2	1	2
367	53.6128	LUSC	37	0	1	3	I	1	2	1	2
368	307.44	LUSC	70	1	1	2	III	3	2	1	2
369	139.179	LUSC	74	1	1	3	III	3	1	1	2
370	166.815	LUSC	70	1	1	2	I	1	2	1	2
371	150.212	LUSC	56	0	1	2	I	1	2	1	2
372	20.9845	LUAD	59	0	1	3	I	1	2	1	2
373	83.8838	LUAD	61	1	2	3	III	3	1	2	2
374	191.688	LUAD	79	1	2	1	I	1	NA	2	2
375	73.3454	LUAD	57	0	1	2	I	1	2	1	1
376	89.2537	LUAD	50	0	1	3	I	1	2	2	2
377	81.0055	LUAD	69	1	2	2	II	2	1	2	1
378	48.4874	LUAD	65	1	2	3	III	3	1	2	2
379	226.028	LUAD	66	1	1	2	II	2	1	2	2
380	171.339	LUAD	77	1	1	2	III	3	1	2	2
381	81.2095	LUAD	58	0	2	2	I	1	2	2	2
382	194.98	LUAD	74	1	2	2	NA	NA	NA	2	2
383	166.647	LUAD	63	1	2	1	I	1	2	2	1
384	58.7994	LUAD	68	1	2	2	I	1	2	1	2
385	274.629	LUAD	51	0	1	2	III	3	1	2	2
386	328.707	LUAD	72	1	1	NA	I	1	2	1	1
387	251.535	LUAD	65	1	1	3	III	3	1	1	2
388	384.744	LUAD	56	0	1	2	I	1	2	1	2
389	48.0197	LUAD	44	0	1	2	III	3	1	2	2
390	124.161	LUAD	55	0	2	2	I	1	2	2	1
391	80.6611	LUAD	66	1	2	2	I	1	2	2	1
392	256.188	LUAD	61	1	2	3	III	3	1	2	2
393	102.477	LUAD	58	0	1	2	I	1	2	2	2
394	48.231	LUAD	68	1	1	1	II	2	1	1	2
395	74.9518	LUAD	37	0	1	2	IV	3	1	1	2
396	226.171	LUAD	45	0	1	3	III	3	1	1	2
397	168.698	LUAD	68	1	2	1	I	1	2	2	1
398	206.18	LUAD	71	1	2	3	II	2	1	2	2
399	200.862	LUAD	63	1	2	2	III	3	1	2	2
400	338.821	LUAD	49	0	1	3	III	3	1	1	2
401	148.15	LUAD	65	1	2	3	I	1	2	2	2
402	369.693	LUAD	56	0	1	2	II	2	1	1	2
403	235.042	LUAD	70	1	1	3	II	2	1	1	NA
404	138.018	LUAD	48	0	1	2	I	1	2	2	2
405	140.039	LUAD	52	0	2	2	I	1	2	2	1
406	66.4451	LUAD	57	0	2	1	I	1	2	2	2
407	413.08	LUAD	65	1	1	2	I	1	2	1	2
408	379.236	LUAD	66	1	2	2	II	2	1	2	2
409	92.9926	LUAD	77	1	1	3	II	2	1	1	2
410	68.5244	LUAD	73	1	2	1	I	1	2	2	2
411	166.74	LUAD	62	1	2	2	I	1	2	2	2
412	97.5283	LUAD	49	0	2	3	I	1	2	2	2
413	258.773	LUAD	62	1	2	2	I	1	2	2	1
414	370.08	LUAD	45	0	2	3	III	3	1	2	2
415	62.2213	LUAD	71	1	2	3	I	1	2	2	2
416	77.3352	LUAD	51	0	2	2	I	1	2	2	2
417	80.6611	LUAD	63	1	1	3	III	3	1	1	2
418	102.273	LUAD	72	1	1	NA	II	2	2	1	2
419	266.279	LUAD	61	1	1	1	I	1	2	2	2
420	52.3326	LUAD	58	0	1	3	IV	3	1	2	2
421	205.891	LUAD	61	1	2	3	III	3	1	1	1
422	29.5147	LUAD	60	0	2	2	I	1	2	2	2
423	73.5568	LUAD	43	0	2	3	III	3	1	2	2
424	54.5573	LUAD	46	0	2	3	II	2	1	2	2
425	52.4795	LUAD	66	1	1	2	III	3	1	2	2
426	110.182	LUAD	57	0	2	2	I	1	2	2	2
427	120.477	LUAD	70	1	1	3	I	1	2	1	2
428	31.7183	LUAD	73	1	2	2	I	1	NA	2	2
429	18.4346	LUAD	47	0	1	3	I	1	2	1	2
430	16.83	LUAD	48	0	2	2	IV	3	1	2	2
431	14.9315	LUAD	55	0	1	3	IV	3	2	2	2
432	16.6607	LUAD	55	0	1	NA	II	2	1	1	1
433	234.734	LUAD	56	0	2	3	I	1	2	2	2
434	145.827	LUAD	80	1	1	NA	III	3	1	1	2
435	309.823	LUAD	61	1	2	3	I	1	2	2	2
436	145.097	LUAD	41	0	2	3	III	3	1	2	2
437	284.66	LUAD	47	0	2	3	IV	3	NA	2	2
438	299.804	LUAD	54	0	1	2	I	1	2	1	2
439	105.879	LUAD	69	1	1	3	III	3	1	1	2
440	386.324	LUAD	61	1	2	3	II	2	1	2	2
441	153.225	LUAD	67	1	2	3	I	1	2	2	2
442	138.967	LUAD	61	1	1	2	I	1	2	1	2
443	172.781	LUAD	43	0	2	2	III	3	1	2	2
444	144.854	LUAD	65	1	1	3	I	1	2	1	2
445	87.1426	LUAD	67	1	1	3	I	1	2	1	2
446	129.846	LUAD	45	0	1	2	III	3	1	2	2
447	171.063	LUAD	59	0	1	3	III	3	1	1	2
448	136.953	LUAD	49	0	2	1	I	1	2	2	2
449	124.386	LUAD	71	1	2	2	I	1	2	1	2
450	89.9961	LUAD	49	0	2	1	I	1	2	2	2
451	225.112	LUAD	48	0	2	2	III	3	1	2	1
452	20.0623	LUAD	72	1	1	2	I	1	2	2	1
453	26.4323	LUAD	45	0	1	3	I	1	2	1	2
454	333.653	LUAD	67	1	2	3	IV	3	1	2	2
455	105.464	LUAD	73	1	2	3	II	2	1	2	2
456	259.746	LUAD	69	1	2	1	I	1	2	2	2
457	253.135	LUAD	54	0	1	3	III	3	2	1	2
458	98.8295	LUAD	49	0	1	2	II	2	1	2	2
459	103.092	LUAD	67	1	2	3	I	1	2	2	2
460	72.0028	LUAD	63	1	1	3	I	1	2	1	2
461	403.523	LUAD	55	0	2	2	I	1	2	2	1
462	254.9	LUAD	73	1	2	2	III	3	1	2	1
463	75.8302	LUAD	44	0	1	3	III	3	1	1	2
464	256.672	LUAD	70	1	2	2	IV	3	2	2	2
465	33.4066	LUAD	49	0	2	3	II	2	1	2	1
466	412.262	LUAD	64	1	2	2	III	3	1	2	1
467	199.864	LUAD	61	1	1	2	III	3	1	1	2
468	151.607	LUAD	64	1	1	2	II	2	1	2	2
469	55.2336	LUAD	37	0	2	2	III	3	1	2	2
470	140.996	LUAD	36	0	1	3	III	3	1	1	2
471	285.68	LUAD	33	0	1	2	III	3	1	1	1
472	341.978	LUAD	64	1	2	2	I	1	2	1	2
473	216.431	LUAD	70	1	2	1	I	1	2	2	2
474	72.0028	LUAD	64	1	1	2	I	1	2	1	2
475	426.273	LUAD	45	0	1	2	IV	3	1	1	2
476	97.728	LUAD	62	1	1	2	I	1	2	1	2
477	101.051	LUAD	62	1	2	2	I	1	2	2	2
478	328.525	LUAD	73	1	2	2	IV	3	1	2	2
479	173.843	LUAD	54	0	1	2	I	1	2	1	2
480	78.4063	LUAD	63	1	2	2	I	1	2	2	2
481	114.894	LUAD	56	0	1	3	IV	3	1	1	2
482	110.076	LUAD	63	1	1	3	I	1	2	1	2
483	108.913	LUAD	69	1	1	3	II	2	1	1	2
484	295.116	LUAD	66	1	1	3	III	3	1	1	1
485	286.531	LUAD	61	1	2	1	I	1	2	2	2
486	45.0406	LUAD	62	1	1	3	III	3	1	1	1
487	292.355	LUAD	52	0	2	3	III	3	1	2	2
488	87.5204	LUAD	52	0	2	1	IV	3	1	2	2
489	158.259	LUAD	51	0	1	3	IV	3	1	2	2
490	62.3812	LUAD	70	1	1	3	NA	NA	1	1	2
491	108.575	LUAD	60	0	2	1	I	1	2	2	1
492	173.709	LUAD	58	0	1	3	II	2	1	1	2
493	277.436	LUAD	53	0	2	3	I	1	2	2	2
494	93.4708	LUAD	70	1	1	3	II	2	1	1	2
495	237.694	LUAD	33	0	2	3	III	3	1	2	2
496	168.106	LUAD	51	0	1	2	III	3	1	2	2
497	162.02	LUAD	68	1	2	2	I	1	2	2	2
498	458.254	LUAD	58	0	1	2	I	1	2	1	1
499	185.034	LUAD	51	0	2	3	III	3	1	2	2
500	229.599	LUAD	53	0	1	2	IV	3	1	1	2
501	176.545	LUAD	69	1	1	2	II	2	2	1	2
502	153.1	LUAD	78	1	1	3	I	1	2	1	2
503	101.737	LUAD	70	1	2	1	I	1	2	2	2
504	83.9875	LUAD	65	1	1	2	II	2	1	1	NA
505	351.59	LUAD	45	0	1	2	III	3	1	2	2
506	138.789	LUAD	54	0	1	2	I	1	2	1	1
507	393.728	LUAD	56	0	2	1	I	1	2	2	2
508	328.141	LUAD	64	1	2	2	III	3	1	2	1
509	91.1881	LUAD	44	0	2	3	III	3	1	2	1
510	316.618	LUAD	61	1	1	3	I	1	2	1	1
511	96.6689	LUAD	45	0	1	2	I	1	2	2	2
512	93.4708	LUAD	60	0	2	1	I	1	2	2	1
513	203.411	LUAD	75	1	1	2	I	1	2	1	2
514	365.659	LUAD	58	0	2	2	II	2	1	2	2
515	174.9	LUAD	62	1	1	2	I	1	2	1	2
516	109.755	LUAD	71	1	2	2	III	3	1	2	1
517	200.687	LUAD	50	0	1	1	I	1	2	1	2
518	50.4095	LUAD	55	0	2	NA	III	3	1	2	2
519	65.0517	LUAD	75	1	2	2	I	1	2	2	2
520	191.382	LUAD	51	0	2	2	IV	3	1	2	2
521	200.694	LUAD	64	1	2	3	I	1	2	2	1
522	64.6862	LUAD	60	0	2	2	II	2	1	1	2
523	58.8016	LUAD	71	1	2	2	I	1	2	2	2
524	175.802	LUAD	47	0	2	2	I	1	2	2	2
525	57.9339	LUAD	60	0	2	2	I	1	2	2	2
526	106.702	LUAD	43	0	1	NA	III	3	1	1	2
527	225.527	LUAD	73	1	1	3	III	3	1	1	1
528	61.5313	LUAD	55	0	1	2	I	1	2	1	2
529	112.259	LUAD	51	0	2	3	IV	3	1	2	2
530	235.449	LUAD	69	1	2	2	I	1	2	2	2
531	90.5441	LUAD	63	1	1	NA	III	3	1	1	2
532	217.311	LUAD	58	0	1	NA	III	3	1	1	2
533	136.938	LUAD	57	0	1	3	III	3	1	2	2
534	61.8879	LUAD	64	1	2	2	II	2	2	2	2
535	42.4259	LUAD	55	0	1	2	III	3	1	2	2
536	63.054	LUAD	68	1	1	2	III	3	2	1	2
537	80.2964	LUAD	69	1	2	2	III	3	1	2	2
538	126.064	LUAD	55	0	2	NA	III	3	1	2	1
539	128.613	LUAD	49	0	1	2	III	3	1	1	2
540	179.107	LUAD	72	1	1	3	III	3	1	1	2
541	362.45	LUAD	42	0	2	2	I	1	2	2	2
542	45.5236	LUAD	75	1	2	2	I	1	2	2	2
543	116.943	LUAD	59	0	1	2	I	1	2	1	1
544	109.041	LUAD	60	0	2	2	I	1	2	2	2
545	54.352	LUAD	71	1	2	2	I	1	2	2	2
546	174.952	LUAD	52	0	2	2	III	3	1	2	2
547	295.759	LUAD	70	1	1	NA	III	3	1	2	2
548	221.313	LUAD	51	0	2	2	III	3	1	2	2
549	249.143	LUAD	67	1	2	2	II	2	1	2	2
550	173.647	LUAD	43	0	2	2	I	1	2	2	1
551	309.498	LUAD	67	1	2	1	I	1	2	2	2
552	120.723	LUAD	56	0	1	1	I	1	2	1	2
553	79.6066	LUAD	71	1	1	NA	III	3	1	1	2
554	105.574	LUAD	63	1	2	3	I	1	2	1	2
555	84.6719	LUAD	68	1	2	2	III	3	1	2	2
556	86.9724	LUAD	70	1	2	3	II	2	1	2	1
557	55.8335	LUAD	61	1	1	2	I	1	2	1	2
558	126.924	LUAD	71	1	2	2	II	2	1	2	2
559	339.268	LUAD	73	1	1	2	I	1	2	2	2
560	60.0078	LUAD	57	0	1	NA	II	2	1	1	1
561	108.266	LUAD	72	1	1	1	I	1	2	1	2
562	56.4878	LUAD	42	0	2	3	III	3	1	2	1
563	56.9574	LUAD	54	0	1	2	I	1	2	2	2
564	129.87	LUAD	69	1	2	2	II	2	2	1	2
565	86.1638	LUAD	71	1	2	3	III	3	1	2	1
566	59.142	LUAD	56	0	1	3	I	1	2	1	1
567	62.3465	LUAD	63	1	1	NA	I	1	2	2	2
568	161.573	LUAD	72	1	1	3	II	2	1	2	2
569	129.157	LUAD	63	1	2	3	I	1	2	2	2
570	130.537	LUAD	54	0	1	2	II	2	2	2	1
571	109.335	LUAD	55	0	2	1	I	1	2	2	2
572	395.878	LUAD	68	1	1	2	I	1	2	1	2
573	85.1722	LUAD	59	0	2	2	I	1	2	2	2
574	72.6052	LUAD	57	0	1	1	I	1	2	2	2
575	204.16	LUAD	61	1	2	2	I	1	2	2	2
576	311.419	LUAD	64	1	1	2	I	1	2	2	2
577	204.304	LUAD	62	1	1	3	I	1	2	2	2
578	72.4328	LUAD	60	0	2	2	III	3	1	2	2
579	117.614	LUAD	56	0	2	2	I	1	2	2	2
580	159.402	LUAD	65	1	1	2	II	2	1	1	2
581	133.901	LUAD	63	1	2	2	I	1	2	2	2
582	172.517	LUAD	60	0	1	3	I	1	2	1	2
583	56.8275	LUAD	77	1	1	3	II	2	2	2	2
584	68.86	LUAD	71	1	2	2	I	1	2	1	2
585	72.6914	LUAD	76	1	2	2	I	1	2	2	2
586	159.784	LUAD	49	0	2	3	III	3	1	2	2
587	164.147	LUAD	59	0	2	2	I	1	2	2	2
588	119.593	LUAD	58	0	2	2	III	3	1	2	2
589	124.922	LUAD	63	1	1	3	I	1	2	1	1
590	169.485	LUAD	75	1	1	2	I	1	2	1	2
591	284.999	LUAD	62	1	1	2	III	3	1	1	2
592	222.316	LUAD	61	1	2	1	I	1	2	2	2
593	98.1198	LUAD	75	1	1	2	I	1	2	1	2
594	91.7301	LUAD	63	1	2	2	III	3	1	2	2
595	231.504	LUAD	53	0	2	2	II	2	1	2	2
596	105.153	LUAD	57	0	2	2	II	2	2	2	2
597	130.665	LUAD	57	0	2	2	I	1	2	2	2
598	262.083	LUAD	52	0	1	3	IV	3	1	1	2
599	179.604	LUAD	45	0	1	2	II	2	1	1	2
600	43.4184	LUAD	58	0	2	3	III	3	1	2	2
601	280.934	LUAD	57	0	2	2	II	2	2	2	2
602	214.951	LUAD	58	0	1	3	II	2	1	1	2
603	78.4958	LUAD	51	0	1	1	I	1	2	2	2
604	306.817	LUAD	59	0	2	2	I	1	2	2	2
605	48.3015	LUAD	56	0	2	1	I	1	2	2	2
606	244.713	LUAD	69	1	1	2	III	3	1	1	2
607	83.9635	LUAD	55	0	2	1	I	1	2	2	2
608	96.3356	LUAD	55	0	2	1	I	1	2	NA	NA
609	58.2114	LUAD	47	0	2	2	I	1	2	2	2
610	121.537	LUAD	46	0	2	2	I	1	2	2	2
611	158.308	LUAD	56	0	2	3	I	1	NA	2	2
612	258.268	LUAD	50	0	2	2	I	1	NA	1	2
613	202.866	LUAD	49	0	1	3	IV	3	2	1	2
614	47.6685	LUAD	61	1	2	1	I	1	2	2	2
615	152.104	LUAD	64	1	1	3	II	2	1	1	2
616	124.386	LUAD	50	0	2	3	III	3	1	2	1
617	91.44	LUAD	58	0	1	1	I	1	2	1	2
618	169.091	LUAD	75	1	1	1	I	1	2	2	2
619	215.48	LUAD	75	1	1	1	I	1	2	2	2
620	150.735	LUAD	55	0	1	3	I	1	2	2	2
621	129.616	LUAD	63	1	2	2	I	1	2	2	2
622	256.641	LUAD	50	0	2	2	I	1	2	2	2
623	131.924	LUAD	58	0	2	3	III	3	1	2	2
624	132.869	LUAD	71	1	2	2	I	1	2	2	2
625	141.956	LUAD	62	1	2	3	III	3	1	2	2
626	243.14	LUAD	59	0	2	3	II	2	1	1	1
627	80.9036	LUAD	60	0	2	1	I	1	2	2	2
628	142.557	LUAD	65	1	1	1	I	1	2	1	2
629	92.4891	LUAD	65	1	1	1	I	1	2	1	2
630	70.6353	LUAD	64	1	1	1	I	1	2	2	2
631	145.584	LUAD	69	1	2	2	I	1	2	2	2
632	92.7005	LUAD	74	1	2	2	III	3	1	2	2
633	115.876	LUAD	46	0	1	3	I	1	2	1	2
634	57.2422	LUAD	74	1	2	2	III	3	1	2	2
635	145.584	LUAD	52	0	1	2	I	1	2	1	2
636	29.5794	LUAD	42	0	2	2	I	1	2	2	2
637	72.089	LUAD	61	1	2	2	IV	3	1	2	1
638	106.921	LUAD	49	0	1	2	I	1	2	1	1
639	125.933	LUAD	66	1	2	2	I	1	2	2	2
640	31.5437	LUAD	69	1	2	2	I	1	2	2	2
641	66.7757	LUAD	75	1	1	2	I	1	2	2	2
642	144.973	LUAD	50	0	1	2	I	1	2	2	2
643	182.132	LUAD	60	0	2	2	I	1	2	2	2
644	142.557	LUAD	62	1	1	3	IV	3	2	1	1
645	71.4885	LUAD	70	1	2	2	I	1	2	2	2
646	89.5174	LUAD	43	0	2	2	I	1	2	2	2
647	98.5285	LUAD	67	1	1	1	I	1	2	2	1
648	57.6712	LUAD	72	1	1	3	II	2	2	2	2
649	36.4091	LUAD	72	1	1	3	II	2	2	2	2
650	49.6832	LUAD	66	1	2	3	II	2	1	2	2
651	298.411	LUAD	69	1	1	2	II	2	2	1	2
652	93.5802	LUAD	50	0	1	2	I	1	2	2	1
653	43.0201	LUAD	51	0	2	3	II	2	1	2	2
654	63.9916	LUAD	69	1	2	NA	I	1	2	2	2
655	126.193	LUAD	61	1	2	1	I	1	2	2	2
656	172.649	LUAD	61	1	2	2	III	3	1	2	2
657	102.58	LUAD	55	0	2	2	I	1	1	2	2
658	173.445	LUAD	73	1	1	1	I	1	2	1	2
659	37.8447	LUAD	65	1	2	2	II	2	1	2	2
660	406.358	LUAD	55	0	1	2	I	1	2	2	2
661	208.647	LUAD	61	1	2	2	III	3	1	2	1
662	26.2221	LUAD	68	1	1	3	III	3	1	2	2
663	121.365	LUAD	68	1	2	2	I	1	2	2	2
664	94.4599	LUAD	52	0	1	2	I	1	2	2	2
665	83.6858	LUAD	42	0	2	2	I	1	2	2	2
666	144.49	LUAD	75	1	2	3	I	1	2	2	2
667	82.8554	LUAD	49	0	1	1	I	1	2	2	2
668	95.4444	LUAD	59	0	2	2	III	3	1	1	2
669	142.557	LUAD	66	1	2	2	I	1	2	2	2
670	114.677	LUAD	62	1	1	1	I	1	2	2	2
671	275.393	LUAD	74	1	1	1	I	1	2	2	2
672	126.874	LUAD	52	0	1	2	II	2	1	2	2
673	119.703	LUAD	60	0	2	2	II	2	1	1	2
674	205.024	LUAD	48	0	2	1	I	1	2	2	2
675	144.127	LUAD	63	1	1	1	I	1	2	1	1
676	204.592	LUAD	56	0	2	3	III	3	1	2	2
677	139.92	LUAD	42	0	2	2	III	3	1	2	2
678	354.563	LUAD	53	0	2	2	II	2	2	2	2
679	349.652	LUAD	63	1	2	2	I	1	2	2	1
680	54.4076	LUAD	67	1	1	2	I	1	2	1	2
681	395.277	LUAD	39	0	1	2	III	3	1	2	1
682	212.448	LUAD	56	0	1	3	III	3	1	1	2
683	260.233	LUAD	38	0	2	3	III	3	1	2	2
684	168.437	LUAD	60	0	1	2	I	1	2	1	2
685	64.0727	LUAD	50	0	1	2	I	1	2	2	2
686	248.35	LUAD	67	1	2	2	II	2	2	2	2
687	88.9446	LUAD	53	0	1	1	I	1	2	1	2
688	47.3185	LUAD	63	1	2	2	I	1	2	2	1
689	86.954	LUAD	74	1	1	3	I	1	2	1	2
690	69.7872	LUAD	55	0	2	2	I	1	2	2	2
691	57.5943	LUAD	63	1	1	1	I	1	2	2	1
692	157.372	LUAD	59	0	2	2	III	3	1	2	2
693	210.982	LUAD	47	0	1	2	I	1	2	2	1
694	89.0399	LUAD	64	1	2	2	III	3	1	2	1
695	266.607	LUAD	62	1	2	2	I	1	2	2	2
696	78.7649	LUAD	58	0	1	2	II	2	1	2	2
697	271.397	LUAD	62	1	2	2	II	2	2	2	1
698	99.433	LUAD	63	1	2	2	IV	3	1	2	1
699	57.7482	LUAD	69	1	1	2	I	1	2	1	2
700	85.3589	LUAD	72	1	2	1	I	1	2	NA	NA
701	121.588	LUAD	45	0	2	2	IV	3	NA	2	2
702	358.173	LUAD	59	0	1	2	I	1	2	2	2
703	114.03	LUAD	59	0	1	NA	NA	NA	NA	1	2
704	384.744	LUAD	63	1	1	2	I	1	2	1	2
705	346.648	LUAD	68	1	2	2	I	1	2	2	2
706	155.48	LUAD	57	0	1	1	NA	NA	NA	1	2
707	394.077	LUAD	68	1	2	2	I	1	2	2	1
708	182.452	LUAD	56	0	2	2	I	1	2	2	1
709	140.278	LUAD	67	1	2	3	NA	NA	2	2	2
710	131.924	LUAD	56	0	2	2	I	1	2	2	1
711	399.289	LUAD	71	1	1	3	II	2	2	1	2
712	214.066	LUAD	61	1	2	2	I	1	2	2	2
713	39.5543	LUAD	54	0	1	3	III	3	1	1	2
714	156.866	LUAD	79	1	1	2	I	1	2	2	2
715	73.9043	LUAD	72	1	2	1	I	1	2	2	2
716	161.958	LUAD	79	1	1	2	I	1	2	2	2
717	74.0784	LUAD	76	1	2	2	NA	NA	NA	2	2
718	168.437	LUAD	64	1	1	2	I	1	2	1	2
719	93.6759	LUAD	58	0	2	2	I	1	2	2	2
720	123.936	LUAD	50	0	2	2	I	1	2	2	2
721	121.588	LUAD	49	0	2	2	I	1	2	2	2
722	81.1159	LUAD	56	0	2	3	III	3	1	2	2
723	335.679	LUAD	76	1	1	1	I	1	2	1	2
724	408.796	LUAD	64	1	2	2	I	1	2	2	2
725	346.273	LUAD	62	1	2	2	III	3	1	2	2
726	171.591	LUAD	57	0	2	1	I	1	2	2	2
727	101.051	LUAD	64	1	1	2	III	3	1	1	2
728	239.854	LUAD	57	0	2	1	III	3	2	2	2
729	210.251	LUAD	56	0	2	1	I	1	2	2	2
730	416.153	LUAD	71	1	2	3	III	3	1	2	2
731	148.765	LUAD	40	0	1	2	III	3	1	2	2
732	251.056	LUAD	66	1	1	3	III	3	1	2	2
733	247.875	LUAD	68	1	2	2	I	1	2	2	2
734	87.0482	LUAD	56	0	1	3	I	1	2	1	2
735	364.295	LUAD	63	1	2	2	I	1	2	2	2
736	63.023	LUAD	61	1	2	2	I	1	2	2	2
737	300.851	LUAD	65	1	1	1	I	1	2	1	2
738	360.654	LUAD	32	0	2	2	II	2	1	2	2
739	274.058	LUAD	55	0	1	1	I	1	2	1	2
740	216.876	LUAD	51	0	2	2	I	1	2	2	2
741	200.434	LUAD	54	0	2	2	I	1	2	2	2
742	58.9094	LUAD	62	1	2	3	III	3	1	2	2
743	252.494	LUAD	65	1	1	3	I	1	2	1	2
744	210.105	LUAD	59	0	2	2	III	3	1	2	2
745	351.537	LUAD	46	0	2	2	I	1	2	2	2
746	158.005	LUAD	49	0	2	2	I	1	2	2	2
747	97.3289	LUAD	49	0	2	2	I	1	2	2	2
748	372.99	LUAD	39	0	1	2	NA	NA	NA	2	2
749	54.2581	LUAD	63	1	1	2	IV	3	1	2	2
750	71.4029	LUAD	63	1	1	2	III	3	1	2	2
751	163.63	LUAD	75	1	1	2	I	1	2	2	2
752	203.872	LUAD	55	0	1	1	I	1	2	2	2
753	61.902	LUAD	63	1	1	2	III	3	1	1	2
754	253.295	LUAD	57	0	2	2	I	1	2	2	2
755	212.301	LUAD	60	0	1	2	I	1	2	1	2
756	170.668	LUAD	60	0	1	2	I	1	2	1	2
757	239.854	LUAD	51	0	2	2	III	3	1	2	2
758	419.651	LUAD	61	1	1	1	NA	NA	2	1	2
759	308.583	LUAD	63	1	2	2	I	1	2	2	2
760	314.983	LUAD	62	1	2	2	I	1	2	2	2
761	71.4029	LUAD	47	0	1	1	II	2	2	2	1
762	136.599	LUAD	50	0	1	1	I	1	2	2	2
763	354.753	LUAD	62	1	1	2	I	1	2	1	2
764	238.296	LUAD	50	0	2	1	I	1	2	2	2
765	87.237	LUAD	62	1	1	3	III	3	1	2	2
766	149.75	LUAD	54	0	1	2	I	1	2	1	2
767	85.5458	LUAD	66	1	1	3	III	3	1	1	2
768	240.634	LUAD	71	1	2	3	III	3	1	2	2
769	126.42	LUAD	31	0	2	3	IV	3	NA	2	2
770	269.741	LUAD	56	0	2	2	I	1	2	2	2
771	133.551	LUAD	56	0	2	1	I	1	2	2	2
772	99.6345	LUAD	60	0	2	2	I	1	2	2	2
773	184.5	LUAD	56	1	2	1	I	1	NA	2	2
774	70.1258	LUAD	78	1	1	3	III	3	1	1	2
775	252.174	LUAD	69	1	2	2	I	1	2	2	2
776	336.232	LUAD	44	0	2	3	II	2	1	2	2
777	334.021	LUAD	73	1	2	3	I	1	2	2	2
778	177.316	LUAD	54	0	2	2	III	3	1	2	2
779	278.577	LUAD	60	0	1	2	II	2	1	1	2
780	286.361	LUAD	60	0	1	3	III	3	NA	1	1
781	219.704	LUAD	66	1	1	2	I	1	2	2	2
782	337.341	LUAD	43	0	2	2	I	1	2	2	2
783	243.455	LUAD	61	1	1	2	I	1	2	1	1
784	259.909	LUAD	46	0	2	3	I	1	2	2	2
785	350.029	LUAD	62	1	1	2	NA	NA	NA	1	2
786	265.95	LUAD	60	0	2	3	III	3	1	2	2
787	370.274	LUAD	61	1	2	3	I	1	2	2	2
788	247.082	LUAD	53	0	2	2	I	1	2	2	1
789	281.103	LUAD	69	1	2	1	I	1	2	2	2
790	160.933	LUAD	49	0	2	1	I	1	2	2	2
791	200.006	LUAD	55	0	1	3	II	2	1	1	2
792	329.072	LUAD	65	1	2	1	I	1	2	2	2
793	117.614	LUAD	72	1	2	1	I	1	2	2	2
794	66.033	LUAD	47	0	2	1	I	1	2	2	2
795	124.723	LUAD	47	0	2	1	I	1	2	2	1
796	195.19	LUAD	46	0	2	2	II	2	1	2	2
797	97.2293	LUAD	51	0	2	1	I	1	2	2	2
798	223.603	LUAD	53	0	1	1	I	1	2	1	2
799	246.291	LUAD	52	0	1	1	I	1	2	1	2
800	98.1278	LUAD	62	1	2	3	III	3	1	2	2
801	42.4856	LUAD	50	0	2	2	I	1	2	2	2
802	258.773	LUAD	59	0	1	1	I	1	2	2	2
803	247.082	LUAD	65	1	2	2	I	1	2	2	2
804	32.1219	LUAD	55	0	1	2	II	2	1	2	2
805	47.1092	LUAD	73	1	1	2	I	1	2	2	2
806	67.4392	LUAD	50	0	1	3	IV	3	NA	2	2
807	196.459	LUAD	57	0	2	2	I	1	2	2	2
808	153.35	LUAD	61	1	2	2	I	1	2	2	2
809	229.258	LUAD	63	1	2	2	III	3	1	2	2
810	141.998	LUAD	77	1	1	3	III	3	1	1	2
811	174.602	LUAD	60	0	2	2	I	1	2	2	2
812	468.914	LUAD	50	0	1	2	I	1	2	2	2
813	74.6124	LUAD	61	1	2	2	I	1	2	2	2
814	73.9288	LUAD	63	1	2	2	I	1	2	2	2
815	109.046	LUAD	38	0	2	2	I	1	2	2	1
816	54.7765	LUAD	57	0	2	3	I	1	2	2	2
817	48.25	LUAD	64	1	2	2	I	1	2	2	2
818	99.2431	LUAD	53	0	2	2	IV	3	1	2	2
819	52.6936	LUAD	54	0	1	2	I	1	2	1	2
820	86.8116	LUAD	56	0	2	2	II	2	1	2	2
821	74.319	LUAD	66	1	1	2	II	2	1	1	2
822	75.0044	LUAD	66	1	2	2	III	3	1	2	2
823	50.085	LUAD	46	0	2	1	I	1	2	NA	NA
824	41.9058	LUAD	48	0	2	2	I	1	2	2	1
825	35.928	LUAD	65	1	2	2	I	1	2	2	2
826	212.677	LUAD	71	1	1	1	I	1	2	2	2
827	251.613	LUAD	55	0	2	3	II	2	1	2	2
828	286.895	LUAD	43	0	2	2	I	1	2	2	2
829	173.709	LUAD	58	0	2	2	III	3	1	2	1
830	120.418	LUAD	49	0	2	1	I	1	2	2	1
831	252.15	LUAD	60	0	1	2	I	1	2	1	2
832	48.0131	LUAD	57	0	1	2	I	1	2	2	2
833	232.683	LUAD	66	1	1	2	II	2	1	1	2
834	159.873	LUAD	37	0	1	2	III	3	1	2	2
835	128.481	LUAD	58	0	2	3	III	3	1	2	1
836	134.042	LUAD	54	0	1	3	I	1	2	1	2
837	59.5856	LUAD	57	0	1	2	I	1	2	1	1
838	66.2441	LUAD	66	1	1	2	I	1	2	1	2
839	78.0766	LUAD	48	0	1	2	I	1	2	2	1
840	71.7046	LUAD	56	0	2	2	II	2	2	1	2
841	202.769	LUAD	64	1	1	2	III	3	2	2	1
842	123.161	LUAD	57	0	1	3	II	2	1	1	2
843	45.9067	LUAD	60	0	2	2	I	1	2	2	2
844	74.2526	LUAD	56	0	2	1	I	1	2	2	1
845	56.5984	LUAD	62	1	2	1	III	3	1	2	2
846	57.2102	LUAD	62	1	2	1	III	3	1	2	2
847	66.1154	LUAD	56	0	2	1	I	1	2	2	1
848	105.153	LUAD	68	1	2	2	I	1	2	2	2
849	181.093	LUAD	43	0	2	2	I	1	2	2	1
850	131.808	LUAD	49	0	1	3	III	3	1	1	1
851	90.092	LUAD	79	1	1	1	I	1	2	1	2
852	90.5723	LUAD	43	0	2	2	I	1	2	2	1
853	62.7017	LUAD	65	1	1	2	II	2	2	1	1
854	63.7488	LUAD	45	0	2	2	I	1	2	2	2
855	197.449	LUAD	65	1	2	1	I	1	2	2	2
856	321.628	LUAD	47	0	2	2	I	1	2	2	2
857	188.906	LUAD	57	0	1	2	I	1	1	1	2
858	37.7195	LUAD	61	1	1	2	I	1	2	1	2
859	81.9376	LUAD	53	0	1	2	I	1	2	1	2
860	164.664	LUAD	61	1	2	2	I	1	2	2	2
861	399.088	LUAD	71	1	2	2	I	1	2	2	2
862	392.481	LUAD	55	0	1	1	I	1	2	2	2
863	133.318	LUAD	67	1	2	1	I	1	2	2	1
864	151.98	LUAD	60	0	1	2	I	1	2	1	2
865	59.925	LUAD	46	0	2	2	II	2	1	2	1
866	95.05	LUAD	57	0	2	1	I	1	2	2	2
867	205.022	LUAD	63	1	2	2	III	3	1	1	2
868	91.7291	LUAD	64	1	1	2	I	1	2	1	1
869	88.4005	LUAD	59	0	2	1	III	3	1	2	1
870	146.471	LUAD	48	0	2	1	I	1	2	2	2
