# Supplementary material for: Elevated expression of lung development-related protein HSP90β indicates poor prognosis in non-small cell lung cancer through affecting the cell cycle and apoptosis
Source: Signal Transduct Target Ther. 2021 Feb 26;6:82. doi: 10.1038/s41392-021-00465-y (PMC7907212; doi:10.1038/s41392-021-00465-y)
Supplement: Supplementary file 2 — Table S4.Healthy control HSP90β expression [file 41392_2021_465_MOESM2_ESM.xlsx]

## Sheet: Sheet1
Health ID	HSP90b (ng/mL)	Age	Age Group (0: <=60; 1:>60)	Gender	Gender (Male=1，Female=2)
1	24.5616	57	0	Male	1
2	20.6152	30	0	Male	1
3	36.0651	45	0	Female	2
4	23.3767	29	0	Female	2
5	23.8248	43	0	Male	1
6	25.1355	40	0	Male	1
7	22.2197	25	0	Male	1
8	20.249	45	0	Male	1
9	23.8134	52	0	Male	1
10	21.7554	36	0	Female	2
11	30.9184	33	0	Female	2
12	37.9701	36	0	Female	2
13	18.4346	42	0	Male	1
14	26.5376	61	1	Male	1
15	17.0855	58	0	Male	1
16	21.564	59	0	Female	2
17	26.1174	33	0	Female	2
18	26.2221	36	0	Female	2
19	22.6754	75	1	Female	2
20	22.6754	52	0	Female	2
21	23.7634	58	0	Male	1
22	21.0892	32	0	Female	2
23	21.564	37	0	Male	1
24	21.4687	56	0	Male	1
25	19.3762	44	0	Male	1
26	21.9957	66	1	Female	2
27	19.6036	62	1	Female	2
28	22.8223	49	0	Female	2
29	19.4215	34	0	Male	1
30	20.4794	39	0	Male	1
31	34.4161	58	0	Male	1
32	23.4146	57	0	Female	2
33	23.4642	54	0	Female	2
34	22.8714	38	0	Male	1
35	31.8909	39	0	Female	2
36	22.3343	62	1	Male	1
37	19.15	39	0	Female	2
38	16.3244	49	0	Male	1
39	25.5447	70	1	Female	2
40	20.4329	40	0	Male	1
41	17.7323	52	0	Male	1
42	18.0818	50	0	Female	2
43	16.6185	37	0	Male	1
44	17.0001	37	0	Male	1
45	16.6185	45	0	Male	1
46	20.8537	60	0	Male	1
47	29.5702	40	0	Female	2
48	18.0818	42	0	Female	2
49	26.5904	42	0	Male	1
50	20.1546	66	1	Female	2
51	18.479	42	0	Male	1
52	26.9612	32	0	Female	2
53	20.1084	67	1	Female	2
54	18.479	37	0	Female	2
55	21.9957	43	0	Female	2
56	16.2826	44	0	Female	2
57	16.0744	42	0	Female	2
58	20.9948	48	0	Male	1
59	15.254	45	0	Female	2
60	42.8176	50	0	Male	1
61	16.4501	54	0	Male	1
62	20.2009	58	0	Female	2
63	15.6616	52	0	Male	1
64	15.3757	53	0	Male	1
65	38.4736	60	0	Female	2
66	16.83	58	0	Male	1
67	20.9007	60	0	Male	1
68	20.9948	56	0	Male	1
69	52.9953	54	0	Male	1
70	48.1605	58	0	Male	1
71	17.9504	60	0	Male	1
72	18.7907	54	0	Male	1
73	20.0623	57	0	Female	2
74	15.9087	42	0	Male	1
75	16.1159	54	0	Male	1
76	14.3749	50	0	Male	1
77	27.6563	57	0	Male	1
78	14.8914	60	0	Male	1
79	21.8034	57	0	Male	1
80	16.7452	45	0	Male	1
81	15.3351	41	0	Male	1
82	40.1324	47	0	Male	1
83	15.5797	54	0	Female	2
84	15.5388	51	0	Male	1
85	61.9818	56	0	Male	1
86	15.4572	57	0	Female	2
87	29.1825	49	0	Male	1
88	25.4413	57	0	Female	2
89	14.2177	60	0	Female	2
90	20.2009	55	0	Male	1
91	25.1835	47	0	Male	1
92	17.7758	57	0	Female	2
93	17.6454	48	0	Male	1
94	17.3428	56	0	Female	2
95	21.6596	46	0	Male	1
96	16.4082	49	0	Male	1
97	17.6454	54	0	Male	1
98	16.1575	51	0	Female	2
99	16.4501	47	0	Female	2
100	22.7243	37	0	Male	1
101	15.7027	48	0	Male	1
102	30.7483	60	0	Male	1
103	22.4315	49	0	Male	1
104	45.9314	58	0	Male	1
105	20.0162	49	0	Male	1
106	44.6323	59	0	Female	2
107	54.1834	40	0	Female	2
108	107.443	44	0	Male	1
109	32.7612	54	0	Female	2
110	41.7596	24	0	Male	1
111	23.1175	54	0	Male	1
112	15.4572	28	0	Female	2
113	15.7438	59	0	Male	1
114	18.1258	53	0	Male	1
115	22.2858	46	0	Male	1
116	15.5388	51	0	Male	1
117	19.6949	44	0	Female	2
118	17.0428	45	0	Male	1
119	20.6661	56	0	Male	1
120	18.8802	55	0	Male	1
121	49.2232	43	0	Female	2
122	48.5842	42	0	Male	1
123	18.8354	68	1	Male	1
124	21.1365	69	1	Female	2
125	17.7758	60	0	Female	2
126	32.7612	44	0	Male	1
127	14.9716	43	0	Male	1
128	15.052	43	0	Female	2
129	14.4538	47	0	Female	2
130	14.8513	27	0	Female	2
131	14.4538	28	0	Female	2
132	16.3244	68	1	Male	1
133	14.3749	65	1	Female	2
134	14.4933	40	0	Female	2
135	15.8261	48	0	Male	1
136	17.4722	52	0	Female	2
137	19.15	44	0	Female	2
138	23.1669	51	0	Male	1
139	20.3864	48	0	Female	2
140	19.1049	44	0	Male	1
141	16.1992	35	0	Male	1
142	18.7907	35	0	Male	1
143	86.1801	71	1	Male	1
144	125.68	47	0	Male	1
145	128.481	44	0	Male	1
146	277.249	58	0	Female	2
147	28.7736	59	0	Male	1
148	94.7878	40	0	Female	2
149	43.4698	62	1	Female	2
150	62.9616	63	1	Male	1
151	34.705	65	1	Female	2
152	85.1325	42	0	Female	2
153	211.364	63	1	Male	1
154	186.11	66	1	Male	1
155	193.879	50	0	Female	2
156	108.222	69	1	Female	2
157	197.823	61	1	Female	2
158	30.0805	51	0	Female	2
159	233.199	76	1	Male	1
160	293.61	70	1	Male	1
161	259.9	67	1	Male	1
162	36.2025	68	1	Male	1
163	105.186	60	0	Female	2
164	71.8967	47	0	Female	2
165	77.6767	53	0	Female	2
166	140.389	43	0	Female	2
167	66.9846	72	1	Female	2
168	89.04	69	1	Female	2
169	74.1238	70	1	Female	2
170	41.3906	74	1	Female	2
171	32.7777	51	0	Female	2
172	220.974	71	1	Female	2
173	155.201	69	1	Female	2
174	50.4883	76	1	Female	2
175	178.648	40	0	Female	2
176	53.2728	64	1	Female	2
177	68.5717	78	1	Female	2
178	115.147	76	1	Female	2
179	48.4082	70	1	Male	1
180	36.824	69	1	Female	2
181	65.8753	67	1	Female	2
182	53.3558	64	1	Male	1
183	48.7255	70	1	Male	1
184	73.5396	70	1	Male	1
185	55.4514	71	1	Female	2
186	52.9415	72	1	Male	1
187	127.586	57	0	Male	1
188	38.8612	51	0	Female	2
189	155.763	71	1	Male	1
190	106.465	77	1	Male	1
191	50.3268	52	0	Female	2
192	34.3019	42	0	Female	2
193	25.0202	43	0	Male	1
194	165.629	44	0	Female	2
195	107.987	60	0	Female	2
196	33.7679	72	1	Male	1
197	43.4698	59	0	Female	2
198	40.5147	65	1	Female	2
199	23.7124	50	0	Female	2
200	48.8049	81	1	Male	1
201	158.734	65	1	Male	1
202	29.6418	63	1	Male	1
203	92.9248	70	1	Male	1
204	40.0801	61	1	Male	1
205	132.999	59	0	Male	1
206	155.904	43	0	Male	1
207	50.0045	40	0	Male	1
208	151.151	59	0	Male	1
209	24.9627	67	1	Male	1
210	74.7103	42	0	Male	1
211	191.688	43	0	Male	1
212	162.739	58	0	Female	2
213	27.1943	65	1	Female	2
214	168.253	49	0	Male	1
215	31.4151	42	0	Male	1
216	61.3511	42	0	Male	1
217	56.386	49	0	Male	1
218	101.737	72	1	Male	1
219	100.373	60	0	Male	1
220	115.026	49	0	Male	1
221	50.8932	74	1	Male	1
222	100.826	50	0	Male	1
223	47.3842	43	0	Male	1
224	43.9974	73	1	Male	1
225	48.8844	71	1	Male	1
226	87.5513	50	0	Male	1
227	63.684	59	0	Female	2
228	87.0227	60	0	Male	1
229	28.7121	45	0	Male	1
230	71.2255	40	0	Male	1
231	90.3258	41	0	Male	1
232	23.4325	42	0	Male	1
233	29.2062	59	0	Male	1
234	46.9932	63	1	Male	1
235	22.988	60	0	Male	1
236	61.44	44	0	Male	1
237	160.587	70	1	Male	1
238	58.7123	60	0	Male	1
239	133.52	80	1	Male	1
240	142.537	65	1	Male	1
241	71.2255	77	1	Male	1
242	40.3696	60	0	Male	1
243	29.5794	59	0	Male	1
244	25.7159	59	0	Male	1
245	71.1299	44	0	Male	1
246	65.4158	68	1	Male	1
247	110.111	68	1	Male	1
248	50.1655	67	1	Male	1
249	73.6368	70	1	Male	1
250	39.9358	79	1	Male	1
251	35.0427	76	1	Male	1
252	47.1494	67	1	Male	1
253	48.3291	72	1	Male	1
254	40.2247	58	0	Male	1
255	43.9218	65	1	Male	1
256	19.1181	59	0	Male	1
257	59.5856	66	1	Male	1
258	46.8372	64	1	Male	1
259	56.9847	81	1	Male	1
260	69.2305	74	1	Male	1
261	142.941	70	1	Male	1
262	24.9052	71	1	Male	1
263	53.8552	66	1	Male	1
264	20.9845	72	1	Male	1
265	113.336	77	1	Female	2
266	89.6818	76	1	Male	1
267	126.441	41	0	Male	1
268	35.45	68	1	Male	1
269	38.0118	76	1	Male	1
270	34.436	71	1	Male	1
271	42.6471	70	1	Male	1
272	44.6041	69	1	Female	2
273	22.2742	42	0	Male	1
274	49.1234	46	0	Male	1
275	52.1995	71	1	Male	1
276	28.9586	83	1	Male	1
277	51.4628	77	1	Female	2
278	18.9663	73	1	Male	1
279	29.9548	73	1	Male	1
280	98.5684	70	1	Male	1
281	164.181	43	0	Male	1
282	42.9454	71	1	Male	1
