# Supplementary material for: Elevated expression of lung development-related protein HSP90β indicates poor prognosis in non-small cell lung cancer through affecting the cell cycle and apoptosis
Source: Signal Transduct Target Ther. 2021 Feb 26;6:82. doi: 10.1038/s41392-021-00465-y (PMC7907212; doi:10.1038/s41392-021-00465-y)
Supplement: Supplementary file 3 — Table S3.LUAD HSP90β expression [file 41392_2021_465_MOESM3_ESM.xlsx]

## Sheet: LUAD
ID	HSP90β (ng/mL)	DFS-day	DFS-month	OS-day	OS-month	DFS	OS	Date of surgical resection (year/month/day)	Date of death	Date of recurrence	Last date visited
1	20.9845	1079	35.4934	1536	50.5263	1	1	2007-07-02	2011-09-15	2010-06-15	2015-12-15
2	83.8838	196	6.44737	1778	58.4868	1	1	2007-07-03	2012-05-15	2008-01-15	2015-12-15
3	191.688	3087	101.546	3087	101.546	0	0	2007-07-03			2015-12-15
4	73.3454	3085	101.48	3085	101.48	0	0	2007-07-05			2015-12-15
5	89.2537	3085	101.48	3085	101.48	0	0	2007-07-05			2015-12-15
6	81.0055	1558	51.25	1771	58.2566	1	1	2007-07-10	2012-05-15	2011-10-15	2015-12-15
7	48.4874	3085	101.48	3085	101.48	0	0	2007-07-05			2015-12-15
8	226.028	2078	68.3553	2384	78.4211	1	1	2007-07-07	2014-01-15	2013-03-15	2015-12-15
9	171.339	920	30.2632	1985	65.2961	1	1	2007-07-10	2012-12-15	2010-01-15	2015-12-15
10	81.2095	3078	101.25	3078	101.25	0	0	2007-07-12			2015-12-15
11	194.98	2334	76.78	2334	76.7763	1	1	2007-07-12	2013-12-01		2015-12-15
12	166.647	2709	89.1118	3074	101.118	1	0	2007-07-16		2014-12-15	2015-12-15
13	58.7994	3073	101.086	3073	101.086	0	0	2007-07-17			2015-12-15
14	274.629	0	0	1762	57.9605	1	1	2007-07-19	2012-05-15	2007-07-19	2015-12-15
15	328.707	1092	35.9211	2341	77.0066	1	1	2007-07-19	2013-12-15	2010-07-15	2015-12-15
16	251.535	58	1.90789	106	3.48684	1	1	2007-07-19	2007-11-02	2007-09-15	2015-12-15
17	384.744	1211	39.8355	2154	70.8553	1	1	2007-07-23	2013-06-15	2010-11-15	2015-12-15
18	48.0197	1207	39.7039	1419	46.6776	1	1	2007-07-27	2011-06-15	2010-11-15	2015-12-15
19	124.161	3060	100.658	3060	100.658	0	0	2007-07-30			2015-12-15
20	80.6611	3506	115.329	4438	145.987	1	0	2007-07-27		2017-03-02	2019-09-20
21	256.188	694	22.8289	1424	46.8421	1	1	2007-08-21	2011-07-15	2009-07-15	2015-12-15
22	102.477	573	18.8487	1508	49.6053	1	1	2007-08-20	2011-10-06	2009-03-15	2015-12-15
23	48.231	3035	99.8355	3035	99.8355	0	0	2007-08-24			2015-12-15
24	74.9518	569	18.7171	1940	63.8158	1	1	2007-08-24	2012-12-15	2009-03-15	2015-12-15
25	226.171	1020	33.5526	3029	99.6382	1	1	2007-08-30		2010-06-15	2015-12-15
26	168.698	3010	99.0132	3010	99.0132	0	0	2007-09-18			2015-12-15
27	206.18	134	4.40789	1046	34.4079	1	1	2007-09-03	2010-07-15	2008-01-15	2015-12-15
28	200.862	241	7.92763	486	15.9868	1	1	2007-09-17	2009-01-15	2008-05-15	2015-12-15
29	338.821	637	20.9539	1275	41.9408	1	1	2007-09-17	2011-03-15	2009-06-15	2015-12-15
30	148.15	3015	99.1776	3015	99.1776	0	0	2007-09-13			2015-12-15
31	369.693	201	6.61184	1022	33.6184	1	1	2007-09-27	2010-07-15	2008-04-15	2015-12-15
32	235.042	3001	98.7171	3001	98.7171	0	0	2007-09-27			2015-12-15
33	138.018	534	17.5658	3000	98.6842	1	0	2007-09-28		2009-03-15	2015-12-15
34	140.039	3001	98.7171	3001	98.7171	0	0	2007-09-27			2015-12-15
35	66.4451	2987	98.2566	2987	98.2566	0	0	2007-10-11			2015-12-15
36	413.08	3000	98.6842	3000	98.6842	0	0	2007-09-28			2015-12-15
37	379.236	700	23.03	700	23.0263	1	1	2007-10-16	2009-09-15		2015-12-15
38	92.9926	753	24.77	753	24.7697	1	1	2007-10-24	2009-11-15		2015-12-15
39	68.5244	2982	98.0921	2982	98.0921	0	0	2007-10-16			2015-12-15
40	166.74	2986	98.2237	2986	98.2237	0	0	2007-10-12			2015-12-15
41	97.5283	1154	37.9605	1489	48.9803	1	1	2007-10-18	2011-11-15	2010-12-15	2015-12-15
42	258.773	2982	98.0921	2982	98.0921	0	0	2007-10-16			2015-12-15
43	370.08	624	20.5263	700	23.0263	1	1	2007-10-16	2009-09-15	2009-07-01	2015-12-15
44	62.2213	874	28.75	1239	40.7566	1	1	2007-10-23	2011-03-15	2010-03-15	2015-12-15
45	77.3352	2975	97.8618	2975	97.8618	0	0	2007-10-23			2015-12-15
46	80.6611	1367	44.9671	1805	59.375	1	1	2007-11-06	2012-10-15	2011-08-04	2015-12-15
47	102.273	2965	97.5329	2965	97.5329	0	0	2007-11-02			2015-12-15
48	266.279	2959	97.3355	2959	97.3355	0	0	2007-11-08			2015-12-15
49	52.3326	0	0	117	3.84868	1	1	2007-11-19	2008-03-15	2007-11-19	2015-12-15
50	205.891	979	32.2	979	32.2039	1	1	2007-11-09	2010-07-15		2015-12-15
51	29.5147	1064	35	2951	97.0724	1	0	2007-11-16		2010-10-15	2015-12-15
52	73.5568	731	24.0461	1453	47.7961	1	1	2007-11-23	2011-11-15	2009-11-23	2015-12-15
53	54.5573	2436	80.1316	4322	142.171	1	0	2007-11-20		2014-07-22	2019-09-20
54	52.4795	2854	93.8816	2945	96.875	1	0	2007-11-22		2015-09-15	2015-12-15
55	110.182	2941	96.7434	2941	96.7434	0	0	2007-11-26			2015-12-15
56	120.477	749	24.6382	1114	36.6447	1	1	2007-11-27	2010-12-15	2009-12-15	2015-12-15
57	31.7183	2934	96.5132	2934	96.5132	0	0	2007-12-03			2015-12-15
58	18.4346	201	6.61184	384	12.6316	1	1	2007-11-27	2008-12-15	2008-06-15	2015-12-15
59	16.83	720	23.68	720	23.6842	1	1	2007-11-26	2009-11-15		2015-12-15
60	14.9315	379	12.4671	1265	41.6118	1	1	2007-11-27	2011-05-15	2008-12-10	2015-12-15
61	16.6607	2937	96.6118	2937	96.6118	0	0	2007-11-30			2015-12-15
62	234.734	2941	96.7434	2941	96.7434	0	0	2007-11-26			2015-12-15
63	145.827	675	22.2	675	22.2039	1	1	2007-12-10	2009-10-15		2015-12-15
64	309.823	2930	96.3816	2930	96.3816	0	0	2007-12-07			2015-12-15
65	145.097	400	13.1579	551	18.125	1	1	2007-12-12	2009-06-15	2009-01-15	2015-12-15
66	284.66	2010	66.1184	2132	70.1316	1	1	2007-12-14	2013-10-15	2013-06-15	2015-12-15
67	299.804	2920	96.0526	2920	96.0526	0	0	2007-12-17			2015-12-15
68	105.879	174	5.72368	1635	53.7829	1	1	2007-12-24	2012-06-15	2008-06-15	2015-12-15
69	386.324	230	7.56579	434	14.2763	1	1	2007-12-29	2009-03-07	2008-08-15	2015-12-15
70	153.225	2910	95.7237	2910	95.7237	0	0	2007-12-27			2015-12-15
71	138.967	1988	65.3947	2903	95.4934	1	0	2008-01-03		2013-06-13	2015-12-15
72	172.781	2896	95.2632	2896	95.2632	0	0	2008-01-10			2015-12-15
73	144.854	670	22.04	670	22.0395	1	1	2007-12-15	2009-10-15		2015-12-15
74	87.1426	2877	94.6382	2877	94.6382	0	0	2008-01-29			2015-12-15
75	129.846	2882	94.8026	2882	94.8026	0	0	2008-01-24			2015-12-15
76	171.063	2877	94.6382	2877	94.6382	0	0	2008-01-29			2015-12-15
77	136.953	2856	93.9474	2856	93.9474	0	0	2008-02-19			2015-12-15
78	124.386	1978	65.0658	2252	74.0789	1	1	2008-02-14	2014-04-15	2013-07-15	2015-12-15
79	89.9961	2856	93.9474	2856	93.9474	0	0	2008-02-19			2015-12-15
80	225.112	2853	93.8487	2853	93.8487	0	0	2008-02-22			2015-12-15
81	20.0623	2849	93.7171	2849	93.7171	0	0	2008-02-26			2015-12-15
82	26.4323	1387	45.625	1784	58.6842	1	1	2008-02-27	2013-01-15	2011-12-15	2015-12-15
83	333.653	141	4.64	141	4.63816	1	1	2008-03-06	2008-07-25		2015-12-15
84	105.464	1594	52.43	1594	52.4342	1	1	2008-03-04	2012-07-15		2015-12-15
85	259.746	2840	93.4211	2840	93.4211	0	0	2008-03-06			2015-12-15
86	253.135	1714	56.38	1714	56.3816	1	1	2008-03-07	2012-11-15		2015-12-15
87	98.8295	2826	92.9605	2826	92.9605	0	0	2008-03-20			2015-12-15
88	103.092	2828	93.0263	2828	93.0263	0	0	2008-03-18			2015-12-15
89	72.0028	2828	93.0263	2828	93.0263	0	0	2008-03-18			2015-12-15
90	403.523	2844	93.5526	2844	93.5526	0	0	2008-03-02			2015-12-15
91	254.9	2821	92.7961	2821	92.7961	0	0	2008-03-25			2015-12-15
92	75.8302	319	10.2	310	10.1974	1	1	2008-03-11	2009-01-15		2015-12-15
93	256.672	1267	41.6776	2819	92.7303	1	0	2008-03-27		2011-09-15	2015-12-15
94	33.4066	1040	34.2105	1300	42.7632	1	1	2008-03-24	2011-10-15	2011-01-28	2015-12-15
95	412.262	1590	52.3026	1755	57.7303	1	1	2008-03-27	2013-01-15	2012-08-03	2015-12-15
96	199.864	86	2.82895	122	4.01316	1	1	2008-04-15	2008-08-15	2008-07-10	2015-12-15
97	151.607	1133	37.2697	1713	56.3487	1	1	2008-04-07	2012-12-15	2011-05-15	2015-12-15
98	55.2336	1101	36.2171	1796	59.0789	1	1	2008-04-14	2013-03-15	2011-04-20	2015-12-15
99	140.996	35	1.15132	572	18.8158	1	1	2008-04-22	2009-11-15	2008-05-27	2015-12-15
100	285.68	1621	53.3224	2198	72.3026	1	1	2008-07-08	2014-07-15	2012-12-15	2015-12-15
101	341.978	2709	89.1118	2709	89.1118	0	0	2008-07-15			2015-12-15
102	216.431	2493	82.01	2493	82.0066	1	1	2008-07-17	2015-05-15		2015-12-15
103	72.0028	2702	88.8816	2702	88.8816	0	0	2008-07-22			2015-12-15
104	426.273	305	10.0329	967	31.8092	1	1	2008-07-21	2011-03-15	2009-05-22	2015-12-15
105	97.728	2700	88.8158	2700	88.8158	0	0	2008-07-24			2015-12-15
106	101.051	2612	85.9211	4070	133.882	1	0	2008-07-29		2015-09-23	2019-09-20
107	328.525	2688	88.4211	2688	88.4211	0	0	2008-08-05			2015-12-15
108	173.843	1621	53.3224	2693	88.5855	1	0	2008-07-31		2013-01-07	2015-12-15
109	78.4063	2672	87.8947	2672	87.8947	0	0	2008-08-21			2015-12-15
110	114.894	429	14.1118	2674	87.9605	1	0	2008-08-19		2009-10-22	2015-12-15
111	110.076	2675	87.9934	2675	87.9934	0	0	2008-08-18			2015-12-15
112	108.913	1942	63.88	1942	63.8816	1	1	2008-08-21	2013-12-15		2015-12-15
113	295.116	104	3.42105	446	14.6711	1	1	2008-08-26	2009-11-15	2008-12-08	2015-12-15
114	286.531	3217	105.822	4040	132.895	1	0	2008-08-28		2017-06-19	2019-09-20
115	45.0406	195	6.41	195	6.41447	1	1	2008-09-01	2009-03-15		2015-12-15
116	292.355	398	13.0921	875	28.7829	1	1	2008-10-21	2011-03-15	2009-11-23	2015-12-15
117	87.5204	2612	85.9211	2612	85.9211	0	0	2008-10-20			2015-12-15
118	158.259	34	1.11842	1241	40.8224	1	1	2008-10-21	2012-03-15	2008-11-24	2015-12-15
119	62.3812	136	4.47368	714	23.4868	1	1	2008-10-31	2010-10-15	2009-03-16	2015-12-15
120	108.575	2591	85.2303	2591	85.2303	0	0	2008-11-10			2015-12-15
121	173.709	2114	69.54	2114	69.5395	1	1	2008-10-31	2014-08-15		2015-12-15
122	277.436	1020	33.5526	1295	42.5987	1	1	2008-11-28	2012-06-15	2011-09-14	2015-12-15
123	93.4708	2566	84.4079	2566	84.4079	0	0	2008-12-05			2015-12-15
124	237.694	0	0	317	10.4276	1	1	2008-12-02	2009-10-15	2008-12-02	2015-12-15
125	168.106	33	1.08553	405	13.3224	1	1	2008-09-05	2009-10-15	2008-10-08	2015-12-15
126	162.02	1619	53.2566	1894	62.3026	1	1	2008-12-09	2014-02-15	2013-05-16	2015-12-15
127	458.254	3095	101.809	3937	129.507	1	0	2008-12-09		2017-05-31	2019-09-20
128	185.034	1190	39.1447	1649	54.2434	1	1	2008-12-09	2013-06-15	2012-03-13	2015-12-15
129	229.599	419	13.7829	1130	37.1711	1	1	2008-12-11	2012-01-15	2010-02-03	2015-12-15
130	176.545	948	31.1842	1139	37.4671	1	1	2009-05-03	2012-06-15	2011-12-07	2015-12-15
131	153.1	431	14.18	431	14.1776	1	1	2008-12-11	2010-02-15		2015-12-15
132	101.737	2549	83.8487	2549	83.8487	0	0	2008-12-22			2015-12-15
133	83.9875	2638	86.7763	3923	129.046	1	0	2008-12-23		2016-03-14	2019-09-20
134	351.59	788	25.9211	1672	55	1	1	2008-12-16	2013-07-15	2011-02-12	2015-12-15
135	138.789	2545	83.7171	2545	83.7171	0	0	2008-12-26			2015-12-15
136	393.728	2546	83.75	2546	83.75	0	0	2008-12-25			2015-12-15
137	328.141	475	15.625	597	19.6382	1	1	2008-12-26	2010-08-15	2010-04-15	2015-12-15
138	91.1881	1207	39.7	1207	39.7039	1	1	2008-12-25	2012-04-15		2015-12-15
139	316.618	505	16.6118	809	26.6118	1	1	2008-12-26	2011-03-15	2010-05-15	2015-12-15
140	96.6689	2558	84.1447	3909	128.586	1	0	2009-01-06		2016-01-08	2019-09-20
141	93.4708	2498	82.1711	2498	82.1711	0	0	2009-02-11			2015-12-15
142	203.411	1608	52.89	1608	52.8947	1	1	2009-02-12	2013-07-09		2015-12-15
143	365.659	779	25.625	1981	65.1645	1	1	2009-02-10	2014-07-15	2011-03-31	2015-12-15
144	174.9	2476	81.4474	2476	81.4474	0	0	2009-03-05			2015-12-15
145	109.755	2426	79.8026	2426	79.8026	0	0	2009-04-24			2015-12-15
146	200.687	2455	80.7566	2455	80.7566	0	0	2009-03-26			2015-12-15
147	50.4095	513	16.875	2085	68.5855	1	0	2010-03-31		2011-08-26	2015-12-15
148	65.0517	2077	68.3224	2077	68.3224	0	0	2010-04-08			2015-12-15
149	191.382	1133	37.2697	1630	53.6184	1	1	2010-03-30	2014-09-15	2013-05-06	2015-12-15
150	200.694	1709	56.22	1709	56.2171	1	1	2010-04-01	2014-12-05		2015-12-15
151	64.6862	2079	68.3882	2079	68.3882	0	0	2010-04-06			2015-12-15
152	58.8016	2073	68.1908	2073	68.1908	0	0	2010-04-12			2015-12-15
153	175.802	2077	68.3224	2077	68.3224	0	0	2010-04-08			2015-12-15
154	57.9339	2070	68.0921	2070	68.0921	0	0	2010-04-15			2015-12-15
155	106.702	2066	67.9605	2066	67.9605	0	0	2010-04-19			2015-12-15
156	225.527	594	19.5395	1554	51.1184	1	1	2010-04-13	2014-07-15	2011-11-28	2015-12-15
157	61.5313	1449	47.6645	2065	67.9276	1	0	2010-04-20		2014-04-08	2015-12-15
158	112.259	2051	67.4671	2051	67.4671	0	0	2010-05-04			2015-12-15
159	235.449	1270	41.78	1270	41.7763	1	1	2010-04-29	2013-10-20		2015-12-15
160	90.5441	2044	67.2368	2044	67.2368	0	0	2010-05-11			2015-12-15
161	217.311	2056	67.6316	2056	67.6316	0	0	2010-04-29			2015-12-15
162	136.938	527	17.34	527	17.3355	1	1	2010-05-06	2011-10-15		2015-12-15
163	61.8879	817	26.875	2049	67.4013	1	0	2010-05-06		2012-07-31	2015-12-15
164	42.4259	2041	67.1382	2041	67.1382	0	0	2010-05-14			2015-12-15
165	63.054	2041	67.1382	2041	67.1382	0	0	2010-05-14			2015-12-15
166	80.2964	2038	67.0395	2038	67.0395	0	0	2010-05-17			2015-12-15
167	126.064	1139	37.4671	1558	51.25	1	1	2010-11-02	2015-02-07	2013-12-15	2015-12-15
168	128.613	1860	61.1842	1860	61.1842	0	0	2010-11-11			2015-12-15
169	179.107	1862	61.25	1862	61.25	1	1	2010-11-09			2015-12-15
170	362.45	1291	42.4671	1501	49.375	1	1	2010-11-15	2014-12-25	2014-05-29	2015-12-15
171	45.5236	1884	61.9737	1884	61.9737	0	0	2010-10-18			2015-12-15
172	116.943	645	21.2171	1427	46.9408	1	1	2010-11-18	2014-10-15	2012-08-24	2015-12-15
173	109.041	1852	60.9211	1852	60.9211	0	0	2010-11-19			2015-12-15
174	54.352	691	22.7303	1379	45.3618	1	1	2010-12-06	2014-09-15	2012-10-27	2015-12-15
175	174.952	32	1.05263	720	23.6842	1	1	2011-03-24	2013-03-13	2011-04-25	2015-12-15
176	295.759	627	20.625	997	32.7961	1	1	2011-03-29	2013-12-20	2012-12-15	2015-12-15
177	221.313	240	7.89474	847	27.8618	1	1	2011-04-02	2013-07-27	2011-11-28	2015-12-15
178	249.143	779	25.625	1024	33.6842	1	1	2011-03-28	2014-01-15	2013-05-15	2015-12-15
179	173.647	1723	56.6776	1723	56.6776	0	0	2011-03-28			2015-12-15
180	309.498	658	21.6447	865	28.4539	1	1	2011-03-29	2013-08-10	2013-01-15	2015-12-15
181	120.723	1708	56.1842	1708	56.1842	0	0	2011-04-12			2015-12-15
182	79.6066	1706	56.1184	1706	56.1184	0	0	2011-04-14			2015-12-15
183	105.574	1695	55.7566	1695	55.7566	0	0	2011-04-25			2015-12-15
184	84.6719	1698	55.8553	1698	55.8553	0	0	2011-04-22			2015-12-15
185	86.9724	1694	55.7237	1694	55.7237	0	0	2011-04-26			2015-12-15
186	55.8335	1692	55.6579	1692	55.6579	0	0	2011-04-28			2015-12-15
187	126.924	2209	72.6645	3066	100.855	1	0	2011-04-29		2017-05-16	2019-09-20
188	339.268	1692	55.6579	1692	55.6579	0	0	2011-04-28			2015-12-15
189	60.0078	978	32.1711	1565	51.4803	1	1	2011-05-03	2015-08-15	2014-01-05	2015-12-15
190	108.266	1685	55.4276	1685	55.4276	0	0	2011-05-05			2015-12-15
191	56.4878	1680	55.2632	1680	55.2632	0	0	2011-05-10			2015-12-15
192	56.9574	1671	54.9671	1671	54.9671	0	0	2011-05-19			2015-12-15
193	129.87	1302	42.8289	1522	50.0658	1	1	2011-05-23	2015-07-23	2014-12-15	2015-12-15
194	86.1638	1664	54.7368	1664	54.7368	0	0	2011-05-26			2015-12-15
195	59.142	1657	54.5066	1657	54.5066	0	0	2011-06-02			2015-12-15
196	62.3465	1646	54.1447	1646	54.1447	0	0	2011-06-13			2015-12-15
197	161.573	1408	46.3158	1408	46.3158	0	0	2012-02-06			2015-12-15
198	129.157	1407	46.2829	1407	46.2829	0	0	2012-02-07			2015-12-15
199	130.537	1477	48.5855	1477	48.5855	0	0	2011-11-29			2015-12-15
200	109.335	1246	40.9868	1246	40.9868	0	0	2012-07-17			2015-12-15
201	395.878	1400	46.0526	1400	46.0526	0	0	2012-02-14			2015-12-15
202	85.1722	2647	87.0724	2775	91.2829	1	0	2012-02-14		2019-05-15	2019-09-20
203	72.6052	302	9.93421	484	15.9211	1	1	2012-02-17	2013-06-15	2012-12-15	2015-12-15
204	204.16	1398	45.9868	1398	45.9868	0	0	2012-02-16			2015-12-15
205	311.419	1394	45.8553	1394	45.8553	0	0	2012-02-20			2015-12-15
206	204.304	1390	45.7237	1390	45.7237	0	0	2012-02-24			2015-12-15
207	72.4328	1393	45.8224	1393	45.8224	0	0	2012-02-21			2015-12-15
208	117.614	266	8.75	1391	45.7566	1	0	2012-02-23		2012-11-15	2015-12-15
209	159.402	357	11.7434	718	23.6184	1	1	2012-02-28	2014-02-15	2013-02-19
210	133.901	1428	46.9737	1428	46.9737	0	0	2012-01-17			2015-12-15
211	172.517	1379	45.3618	1379	45.3618	0	0	2012-03-06			2015-12-15
212	56.8275	99	3.26	99	3.25658	1	1	2012-03-08	2012-06-15		2015-12-15
213	68.86	1379	45.3618	1379	45.3618	0	0	2012-03-06			2015-12-15
214	72.6914	1377	45.2961	1377	45.2961	0	0	2012-03-08			2015-12-15
215	159.784	406	13.3553	1373	45.1645	1	0	2012-03-12		2013-04-22	2015-12-15
216	164.147	1363	44.8355	1363	44.8355	0	0	2012-03-22			2015-12-15
217	119.593	339	11.15	339	11.1513	1	1	2012-03-13	2013-02-15		2015-12-15
218	124.922	1664	54.7368	4427	145.625	1	0	2007-08-07		2012-02-26	2019-09-20
219	169.485	511	16.8092	579	19.0461	1	1	2012-03-15	2013-10-15	2013-08-08	2015-12-15
220	284.999	457	15.0329	671	22.0724	1	1	2012-03-15	2014-01-15	2013-06-15	2015-12-15
221	222.316	1370	45.0658	1370	45.0658	0	0	2012-03-15			2015-12-15
222	98.1198	518	17.0395	579	19.0461	1	1	2012-03-15	2013-10-15	2013-08-15	2015-12-15
223	91.7301	1365	44.9013	1365	44.9013	0	0	2012-03-20			2015-12-15
224	231.504	659	21.6776	1362	44.8026	1	0	2012-03-23		2014-01-11	2015-12-15
225	105.153	1363	44.8355	1363	44.8355	0	0	2012-03-22			2015-12-15
226	130.665	1363	44.8355	1363	44.8355	0	0	2012-03-22			2015-12-15
227	262.083	57	1.875	302	9.93421	1	1	2012-03-19	2013-01-15	2012-05-15	2015-12-15
228	179.604	1358	44.6711	1358	44.6711	0	0	2012-03-27			2015-12-15
229	43.4184	1346	44.2763	2733	89.9013	1	0	2012-03-27		2015-12-03	2019-09-20
230	280.934	564	18.5526	1081	35.5592	1	1	2012-03-29	2015-03-15	2013-10-14	2015-12-15
231	214.951	1355	44.5724	1355	44.5724	0	0	2012-03-30			2015-12-15
232	78.4958	1345	44.2434	1345	44.2434	0	0	2012-04-09			2015-12-15
233	306.817	1345	44.2434	1345	44.2434	0	0	2012-04-09			2015-12-15
234	48.3015	1341	44.1118	1341	44.1118	0	0	2012-04-13			2015-12-15
235	244.713	643	21.1513	855	28.125	1	1	2012-04-12	2014-08-15	2014-01-15	2015-12-15
236	83.9635	1246	40.9868	1246	40.9868	0	0	2012-07-17			2015-12-15
237	96.3356	1246	40.9868	1246	40.9868	0	0	2012-07-17			2015-12-15
238	58.2114	1331	43.7829	1331	43.7829	0	0	2012-04-23			2015-12-15
239	121.537	1331	43.7829	1331	43.7829	0	0	2012-04-23			2015-12-15
240	158.308	1008	33.1579	1008	33.1579	0	0	2013-03-12			2015-12-15
241	258.268	1330	43.75	1330	43.75	0	0	2012-04-24			2015-12-15
242	202.866	1331	43.7829	1331	43.7829	0	0	2012-04-23			2015-12-15
243	47.6685	224	7.37	224	7.36842	1	1	2012-04-24	2012-12-04		2015-12-15
244	152.104	262	8.61842	1330	43.75	1	0	2012-04-24		2013-01-11	2015-12-15
245	124.386	1327	43.6513	1327	43.6513	0	0	2012-04-27			2015-12-15
246	91.44	1328	43.6842	1328	43.6842	0	0	2012-04-26			2015-12-15
247	169.091	1321	43.4539	1321	43.4539	0	0	2012-05-03			2015-12-15
248	215.48	1321	43.4539	1321	43.4539	0	0	2012-05-03			2015-12-15
249	150.735	994	32.7	994	32.6974	1	1	2012-04-26	2015-01-15		2015-12-15
250	129.616	1316	43.2895	1316	43.2895	0	0	2012-05-08			2015-12-15
251	256.641	1317	43.3224	1317	43.3224	0	0	2012-05-07			2015-12-15
252	131.924	345	11.35	345	11.3487	1	1	2012-05-15	2013-04-25		2015-12-15
253	132.869	1310	43.0921	1310	43.0921	0	0	2012-05-14			2015-12-15
254	141.956	1021	33.5855	1313	43.1908	1	0	2012-05-11		2015-02-26	2015-12-15
255	243.14	1496	49.2105	2691	88.5197	1	0	2012-05-08		2016-06-12	2019-09-20
256	80.9036	1582	52.0395	2690	88.4868	1	0	2012-05-09		2016-09-07	2019-09-20
257	142.557	1310	43.0921	1310	43.0921	0	0	2012-05-14			2015-12-15
258	92.4891	1310	43.0921	1310	43.0921	0	0	2012-05-14			2015-12-15
259	70.6353	1307	42.9934	1307	42.9934	0	0	2012-05-17			2015-12-15
260	145.584	1302	42.8289	1302	42.8289	0	0	2012-05-22			2015-12-15
261	92.7005	758	24.9342	1306	42.9605	1	0	2012-05-18		2014-06-15	2015-12-15
262	115.876	1307	42.9934	1307	42.9934	0	0	2012-05-17			2015-12-15
263	57.2422	758	24.9342	1306	42.9605	1	0	2012-05-18		2014-06-15	2015-12-15
264	145.584	1057	34.7697	2614	85.9868	1	0	2012-07-24		2015-06-16	2019-09-20
265	29.5794	1302	42.8289	1302	42.8289	0	0	2012-05-22			2015-12-15
266	72.089	1302	42.8289	1302	42.8289	0	0	2012-05-22			2015-12-15
267	106.921	953	31.3487	1188	39.0789	1	1	2012-05-25	2015-08-26	2015-01-03	2015-12-15
268	125.933	1300	42.7632	1300	42.7632	0	0	2012-05-24			2015-12-15
269	31.5437	1022	33.62	1022	33.6184	1	1	2012-05-25	2015-03-13		2015-12-15
270	66.7757	1295	42.5987	1295	42.5987	0	0	2012-05-29			2015-12-15
271	144.973	1296	42.6316	1296	42.6316	0	0	2012-05-28			2015-12-15
272	182.132	1289	42.4013	1289	42.4013	0	0	2012-06-04			2015-12-15
273	142.557	1293	42.5329	1293	42.5329	0	0	2012-05-31			2015-12-15
274	71.4885	1292	42.5	1292	42.5	0	0	2012-06-01			2015-12-15
275	89.5174	1289	42.4013	1289	42.4013	0	0	2012-06-04			2015-12-15
276	98.5285	1288	42.3684	1288	42.3684	0	0	2012-06-05			2015-12-15
277	57.6712	1288	42.3684	1288	42.3684	0	0	2012-06-05			2015-12-15
278	36.4091	1288	42.3684	1288	42.3684	0	0	2012-06-05			2015-12-15
279	49.6832	776	25.5263	2663	87.5987	1	0	2012-06-05		2014-07-21	2019-09-20
280	298.411	255	8.38816	391	12.8618	1	1	2012-06-05	2013-07-01	2013-02-15	2015-12-15
281	93.5802	740	24.3421	1288	42.3684	1	0	2012-06-05		2014-06-15	2015-12-15
282	43.0201	1282	42.1711	1282	42.1711	0	0	2012-06-11			2015-12-15
283	63.9916	1272	41.8421	1272	41.8421	0	0	2012-06-21			2015-12-15
284	126.193	1267	41.6776	1267	41.6776	0	0	2012-06-26			2015-12-15
285	172.649	1264	41.5789	1264	41.5789	0	0	2012-06-29			2015-12-15
286	102.58	710	23.3553	1258	41.3816	1	0	2012-07-05		2014-06-15	2015-12-15
287	173.445	1257	41.3487	1257	41.3487	0	0	2012-07-06			2015-12-15
288	37.8447	1253	41.2171	1253	41.2171	0	0	2012-07-10			2015-12-15
289	406.358	554	18.2237	1100	36.1842	1	1	2012-07-10	2015-07-15	2014-01-15	2015-12-15
290	208.647	674	22.1711	888	29.2105	1	1	2012-07-10	2014-12-15	2014-05-15	2015-12-15
291	26.2221	1246	40.9868	1246	40.9868	0	0	2012-07-17			2015-12-15
292	121.365	1243	40.8882	1243	40.8882	0	0	2012-07-20			2015-12-15
293	94.4599	1233	40.5592	1233	40.5592	0	0	2012-07-30			2015-12-15
294	83.6858	1233	40.5592	1233	40.5592	0	0	2012-07-30			2015-12-15
295	144.49	1181	38.8487	1181	38.8487	0	0	2012-09-20			2015-12-15
296	82.8554	1236	40.6579	1236	40.6579	0	0	2012-07-27			2015-12-15
297	95.4444	715	23.5197	1233	40.5592	1	0	2012-07-30		2014-07-15	2015-12-15
298	142.557	1232	40.5263	1232	40.5263	0	0	2012-07-31			2015-12-15
299	114.677	1338	44.0132	2608	85.7895	1	0	2012-07-30		2016-03-29	2019-09-20
300	275.393	729	23.9803	1230	40.4605	1	0	2012-08-02		2014-08-01	2015-12-15
301	126.874	1218	40.0658	1218	40.0658	0	0	2012-08-14			2015-12-15
302	119.703	638	20.9868	1148	37.7632	1	1	2012-08-23	2015-10-15	2014-05-23	2015-12-15
303	205.024	1211	39.8355	1211	39.8355	0	0	2012-08-21			2015-12-15
304	144.127	1465	48.1908	2587	85.0987	1	0	2012-08-20		2016-08-24	2019-09-20
305	204.592	396	13.0263	2584	85	1	0	2012-08-23		2013-09-23	2019-09-20
306	139.92	1081	35.5592	2572	84.6053	1	0	2012-09-04		2015-08-21	2019-09-20
307	354.563	351	11.5461	771	25.3618	1	1	2012-09-04	2014-10-15	2013-08-21	2015-12-15
308	349.652	540	17.7632	1195	39.3092	1	0	2012-09-06		2014-02-28	2015-12-15
309	54.4076	921	30.2961	1191	39.1776	1	0	2012-09-10		2015-03-20	2015-12-15
310	395.277	926	30.4605	1183	38.9145	1	0	2012-09-18		2015-04-02	2015-12-15
311	212.448	1176	38.6842	1176	38.6842	0	0	2012-09-25			2015-12-15
312	260.233	808	26.5789	1180	38.8158	1	0	2012-09-21		2014-12-08	2015-12-15
313	168.437	1163	38.2566	1163	38.2566	0	0	2012-10-08			2015-12-15
314	64.0727	937	30.8224	1160	38.1579	1	0	2012-10-11		2015-05-06	2015-12-15
315	248.35	1152	37.8947	1152	37.8947	0	0	2012-10-19			2015-12-15
316	88.9446	1148	37.7632	1148	37.7632	0	0	2012-10-23			2015-12-15
317	47.3185	1153	37.9276	1153	37.9276	0	0	2012-10-18			2015-12-15
318	86.954	1146	37.6974	1146	37.6974	0	0	2012-10-25			2015-12-15
319	69.7872	1141	37.5329	1141	37.5329	0	0	2012-10-30			2015-12-15
320	57.5943	1146	37.6974	1146	37.6974	0	0	2012-10-25			2015-12-15
321	157.372	783	25.7566	1145	37.6645	1	0	2012-10-26		2014-12-18	2015-12-15
322	210.982	1141	37.5329	1141	37.5329	0	0	2012-10-30			2015-12-15
323	89.0399	1275	41.9408	2510	82.5658	1	0	2012-11-05		2016-05-03	2019-09-20
324	266.607	1134	37.3026	1134	37.3026	0	0	2012-11-06			2015-12-15
325	78.7649	1132	37.2368	1132	37.2368	0	0	2012-11-08			2015-12-15
326	271.397	1134	37.3026	1134	37.3026	0	0	2012-11-06			2015-12-15
327	99.433	1275	41.9408	2510	82.5658	1	0	2012-11-05		2016-05-03	2019-09-20
328	57.7482	2309	75.9539	2514	82.6974	1	0	2012-11-01		2019-02-27	2019-09-20
329	85.3589	912	30	1121	36.875	1	0	2012-11-19		2015-05-20	2015-12-15
330	121.588	1134	37.3026	1134	37.3026	1	0	2012-11-06			2015-12-15
331	358.173	1128	37.1053	1128	37.1053	0	0	2012-11-12			2015-12-15
332	114.03	1128	37.1053	1128	37.1053	0	0	2012-11-12			2015-12-15
333	384.744	2279	74.9671	2500	82.2368	1	0	2012-11-15		2019-02-11	2019-09-20
334	346.648	1121	36.875	1121	36.875	0	0	2012-11-19			2015-12-15
335	155.48	1124	36.9737	1124	36.9737	0	0	2012-11-16			2015-12-15
336	394.077	1121	36.875	1121	36.875	0	0	2012-11-19			2015-12-15
337	182.452	1114	36.6447	1114	36.6447	0	0	2012-11-26			2015-12-15
338	140.278	1117	36.7434	1117	36.7434	0	0	2012-11-23			2015-12-15
339	131.924	1114	36.6447	1114	36.6447	0	0	2012-11-26		2012-10-15	2015-12-15
340	399.289	787	25.8882	968	31.8421	1	1	2012-11-19	2015-07-15	2015-01-15	2015-12-15
341	214.066	1117	36.7434	1117	36.7434	0	0	2012-11-23			2015-12-15
342	39.5543	238	7.83	238	7.82895	1	1	2012-11-15	2013-07-11		2015-12-15
343	156.866	1117	36.7434	1117	36.7434	0	0	2012-11-23			2015-12-15
344	73.9043	912	30	1121	36.875	1	0	2012-11-19		2015-05-20	2015-12-15
345	161.958	1117	36.7434	1117	36.7434	0	0	2012-11-23			2015-12-15
346	74.0784	1113	36.6118	1113	36.6118	0	0	2012-11-27			2015-12-15
347	168.437	2428	79.8684	2495	82.0724	1	0	2012-11-20		2019-07-15	2019-09-20
348	93.6759	1125	37.0066	1125	37.0066	0	0	2012-11-15			2015-12-15
349	123.936	1120	36.8421	1120	36.8421	0	0	2012-11-20			2015-12-15
350	121.588	375	12.3355	1120	36.8421	0	0	2012-11-20		2013-11-30	2015-12-15
351	81.1159	1117	36.7434	1117	36.7434	0	0	2012-11-23			2015-12-15
352	335.679	1125	37.0066	1125	37.0066	0	0	2012-11-15			2015-12-15
353	408.796	1119	36.8092	1119	36.8092	0	0	2012-11-21			2015-12-15
354	346.273	327	10.7566	753	24.7697	1	1	2012-11-22	2014-12-15	2013-10-15	2015-12-15
355	171.591	1118	36.7763	1118	36.7763	0	0	2012-11-22			2015-12-15
356	101.051	752	24.7368	1113	36.6118	1	0	2012-11-27		2014-12-19	2015-12-15
357	239.854	450	14.8026	1118	36.7763	1	0	2012-11-22		2014-02-15	2015-12-15
358	210.251	1117	36.7434	1117	36.7434	0	0	2012-11-23			2015-12-15
359	416.153	412	13.5526	754	24.8026	1	1	2012-11-29	2014-12-23	2014-01-15	2015-12-15
360	148.765	748	24.6053	948	31.1842	1	1	2012-11-27	2015-07-03	2014-12-15	2015-12-15
361	251.056	1114	36.6447	1114	36.6447	0	0	2012-11-26			2015-12-15
362	247.875	1687	55.4934	2481	81.6118	1	0	2012-12-04		2017-07-18	2019-09-20
363	87.0482	1113	36.6118	1113	36.6118	0	0	2012-11-27			2015-12-15
364	364.295	445	14.6382	748	24.6053	1	1	2012-11-27	2014-12-15	2014-02-15	2015-12-15
365	63.023	1141	37.5329	1141	37.5329	0	0	2012-10-30			2015-12-15
366	300.851	320	10.5263	624	20.5263	1	1	2012-11-29	2014-08-15	2013-10-15	2015-12-15
367	360.654	1105	36.3487	1105	36.3487	0	0	2012-12-05			2015-12-15
368	274.058	1107	36.4145	1107	36.4145	0	0	2012-12-03			2015-12-15
369	216.876	1110	36.5132	1110	36.5132	0	0	2012-11-30			2015-12-15
370	200.434	1106	36.3816	1106	36.3816	0	0	2012-12-04			2015-12-15
371	58.9094	1107	36.4145	1107	36.4145	0	0	2012-12-03			2015-12-15
372	252.494	886	29.1447	1106	36.3816	1	0	2012-12-04		2015-05-09	2015-12-15
373	210.105	1100	36.1842	1100	36.1842	0	0	2012-12-10			2015-12-15
374	351.537	1105	36.3487	1105	36.3487	0	0	2012-12-05			2015-12-15
375	158.005	815	26.8092	1100	36.1842	1	0	2012-12-10		2015-03-05	2015-12-15
376	97.3289	815	26.8092	1100	36.1842	1	0	2012-12-10		2015-03-05	2015-12-15
377	372.99	928	30.5263	1103	36.2829	1	0	2012-12-07		2015-06-23	2015-12-15
378	54.2581	720	23.6842	1103	36.2829	1	0	2012-12-07		2014-11-27	2015-12-15
379	71.4029	720	23.6842	1103	36.2829	1	0	2012-12-07		2014-11-27	2015-12-15
380	163.63	1099	36.1513	1099	36.1513	0	0	2012-12-11			2015-12-15
381	203.872	1100	36.1842	1100	36.1842	0	0	2012-12-10			2015-12-15
382	61.902	38	1.25	766	25.1974	1	1	2012-12-10	2015-01-15	2013-01-17	2015-12-15
383	253.295	1099	36.1513	1099	36.1513	0	0	2012-12-11			2015-12-15
384	212.301	195	6.41447	1099	36.1513	1	0	2012-12-11		2013-06-24	2015-12-15
385	170.668	186	6.11842	1099	36.1513	1	0	2012-12-11		2013-06-15	2015-12-15
386	239.854	1019	33.5197	975	32.0724	1	1	2012-12-13	2015-08-15	2015-09-28	2015-12-15
387	419.651	735	24.1776	1039	34.1776	1	1	2012-12-10	2015-10-15	2014-12-15	2015-12-15
388	308.583	1100	36.1842	1100	36.1842	0	0	2012-12-10			2015-12-15
389	314.983	1099	36.1513	1099	36.1513	0	0	2012-12-11			2015-12-15
390	71.4029	1141	37.5329	1141	37.5329	0	0	2012-10-30			2015-12-15
391	136.599	1095	36.0197	1095	36.0197	0	0	2012-12-15			2015-12-15
392	354.753	1097	36.0855	1097	36.0855	0	0	2012-12-13			2015-12-15
393	238.296	1092	35.9211	1092	35.9211	0	0	2012-12-18			2015-12-15
394	87.237	1093	35.9539	1093	35.9539	0	0	2012-12-17			2015-12-15
395	149.75	1078	35.4605	2471	81.2829	1	0	2012-12-14		2015-11-27	2019-09-20
396	85.5458	1093	35.9539	1093	35.9539	0	0	2012-12-17			2015-12-15
397	240.634	1086	35.7237	1086	35.7237	0	0	2012-12-24			2015-12-15
398	126.42	1093	35.9539	1093	35.9539	0	0	2012-12-17			2015-12-15
399	269.741	1083	35.625	1083	35.625	0	0	2012-12-27			2015-12-15
400	133.551	1089	35.8224	1089	35.8224	0	0	2012-12-21			2015-12-15
401	99.6345	1089	35.8224	1089	35.8224	0	0	2012-12-21			2015-12-15
402	184.5	1089	35.8224	1089	35.8224	0	0	2012-12-21			2015-12-15
403	70.1258	1086	35.7237	1086	35.7237	0	0	2012-12-24			2015-12-15
404	252.174	1083	35.625	1083	35.625	0	0	2012-12-27			2015-12-15
405	336.232	187	6.15132	1090	35.8553	1	0	2012-12-20		2013-06-25	2015-12-15
406	334.021	1085	35.6908	1085	35.6908	0	0	2012-12-25			2015-12-15
407	177.316	1083	35.625	1083	35.625	0	0	2012-12-27			2015-12-15
408	278.577	1082	35.5921	1082	35.5921	0	0	2012-12-28			2015-12-15
409	286.361	1397	45.9539	2457	80.8224	1	0	2012-12-28		2016-10-25	2019-09-20
410	219.704	1082	35.5921	1082	35.5921	0	0	2012-12-28			2015-12-15
411	337.341	1075	35.3618	1075	35.3618	0	0	2013-01-04			2015-12-15
412	243.455	1074	35.3289	1074	35.3289	0	0	2013-01-05			2015-12-15
413	259.909	374	12.3026	708	23.2895	1	1	2013-01-06	2014-12-15	2014-01-15	2015-12-15
414	350.029	1062	34.9342	1062	34.9342	0	0	2013-01-17			2015-12-15
415	265.95	345	11.3487	922	30.3289	1	1	2013-01-04	2015-07-15	2013-12-15	2015-12-15
416	370.274	1356	44.6053	2457	80.8224	1	0	2012-12-28		2016-09-14	2019-09-20
417	247.082	1079	35.4934	1079	35.4934	0	0	2012-12-31			2015-12-15
418	281.103	1075	35.3618	1075	35.3618	0	0	2013-01-04			2015-12-15
419	160.933	1072	35.2632	1072	35.2632	0	0	2013-01-07			2015-12-15
420	200.006	1068	35.1316	1068	35.1316	0	0	2013-01-11			2015-12-15
421	329.072	834	27.4342	1072	35.2632	1	0	2013-01-07		2015-04-21	2015-12-15
422	117.614	1055	34.7039	1055	34.7039	0	0	2013-01-24			2015-12-15
423	66.033	1069	35.1645	1069	35.1645	0	0	2013-01-10			2015-12-15
424	124.723	1062	34.9342	1062	34.9342	0	0	2013-01-17			2015-12-15
425	195.19	14	0.460526	1055	34.7039	1	0	2013-01-24		2013-02-07	2015-12-15
426	97.2293	1055	34.7039	1055	34.7039	0	0	2013-01-24			2015-12-15
427	223.603	1057	34.7697	1057	34.7697	0	0	2013-01-22			2015-12-15
428	246.291	1057	34.7697	1057	34.7697	0	0	2013-01-22			2015-12-15
429	98.1278	1055	34.7039	1055	34.7039	0	0	2013-01-24			2015-12-15
430	42.4856	1057	34.7697	1057	34.7697	0	0	2013-01-22			2015-12-15
431	258.773	1061	34.9013	1061	34.9013	0	0	2013-01-18			2015-12-15
432	247.082	1050	34.5395	1050	34.5395	0	0	2013-01-29			2015-12-15
433	32.1219	705	23.1908	1048	34.4737	1	0	2013-01-31		2015-01-06	2015-12-15
434	47.1092	1048	34.4737	1048	34.4737	0	0	2013-01-31			2015-12-15
435	67.4392	1031	33.9145	1031	33.9145	0	0	2013-02-17			2015-12-15
436	196.459	1030	33.8816	1030	33.8816	0	0	2013-02-18			2015-12-15
437	153.35	1026	33.75	1026	33.75	0	0	2013-02-22			2015-12-15
438	229.258	760	25	1027	33.7829	1	0	2013-02-21		2015-03-23	2015-12-15
439	141.998	376	12.3684	951	31.2829	1	1	2013-02-22	2015-10-01	2014-03-05	2015-12-15
440	174.602	1026	33.75	1026	33.75	0	0	2013-02-22			2015-12-15
441	468.914	1019	33.5197	1019	33.5197	0	0	2013-03-01			2015-12-15
442	74.6124	1013	33.3224	1013	33.3224	0	0	2013-03-07			2015-12-15
443	73.9288	1016	33.4211	1016	33.4211	0	0	2013-03-04			2015-12-15
444	109.046	1009	33.1908	1009	33.1908	0	0	2013-03-11			2015-12-15
445	54.7765	1008	33.1579	1008	33.1579	0	0	2013-03-12			2015-12-15
446	48.25	1009	33.1908	1009	33.1908	0	0	2013-03-11			2015-12-15
447	99.2431	1015	33.3882	1015	33.3882	0	0	2013-03-05			2015-12-15
448	52.6936	1006	33.0921	1006	33.0921	0	0	2013-03-14			2015-12-15
449	86.8116	1055	34.7039	2381	78.3224	1	0	2013-03-14		2016-02-02	2019-09-20
450	74.319	910	29.9342	1002	32.9605	1	0	2013-03-18		2015-09-14	2015-12-15
451	75.0044	1006	33.0921	1006	33.0921	0	0	2013-03-14			2015-12-15
452	50.085	791	26.0197	2367	77.8618	1	0	2013-03-28		2015-05-28	2019-09-20
453	41.9058	982	32.3026	982	32.3026	0	0	2013-04-07			2015-12-15
454	35.928	988	32.5	988	32.5	0	0	2013-04-01			2015-12-15
455	212.677	978	32.1711	978	32.1711	0	0	2013-04-11			2015-12-15
456	251.613	360	11.8421	982	32.3026	1	0	2013-04-07		2014-04-02	2015-12-15
457	286.895	987	32.4671	987	32.4671	0	0	2013-04-02			2015-12-15
458	173.709	977	32.1382	977	32.1382	0	0	2013-04-12		2012-06-15	2015-12-15
459	120.418	974	32.0395	974	32.0395	0	0	2013-04-15			2015-12-15
460	252.15	1213	39.9013	2348	77.2368	1	0	2013-04-16		2016-08-11	2019-09-20
461	48.0131	970	31.9079	970	31.9079	0	0	2013-04-19			2015-12-15
462	232.683	971	31.9408	971	31.9408	0	0	2013-04-18			2015-12-15
463	159.873	422	13.8816	970	31.9079	1	0	2013-04-19		2014-06-15	2015-12-15
464	128.481	964	31.7105	964	31.7105	0	0	2013-04-25			2015-12-15
465	134.042	966	31.7763	966	31.7763	0	0	2013-04-23			2015-12-15
466	59.5856	963	31.6776	963	31.6776	0	0	2013-04-26			2015-12-15
467	66.2441	957	31.4803	957	31.4803	0	0	2013-05-02			2015-12-15
468	78.0766	956	31.4474	956	31.4474	0	0	2013-05-03			2015-12-15
469	71.7046	952	31.3158	952	31.3158	0	0	2013-05-07			2015-12-15
470	202.769	1165	38.3224	2324	76.4474	1	0	2013-05-10		2016-07-18	2019-09-20
471	123.161	951	31.2829	951	31.2829	0	0	2013-05-08			2015-12-15
472	45.9067	945	31.0855	945	31.0855	0	0	2013-05-14			2015-12-15
473	74.2526	945	31.0855	945	31.0855	0	0	2013-05-14			2015-12-15
474	56.5984	946	31.1184	946	31.1184	0	0	2013-05-13			2015-12-15
475	57.2102	946	31.1184	946	31.1184	0	0	2013-05-13			2015-12-15
476	66.1154	945	31.0855	945	31.0855	0	0	2013-05-14			2015-12-15
477	105.153	943	31.0197	943	31.0197	0	0	2013-05-16			2015-12-15
478	181.093	938	30.8553	938	30.8553	0	0	2013-05-21			2015-12-15
479	131.808	936	30.7895	936	30.7895	0	0	2013-05-23			2015-12-15
480	90.092	2029	66.7434	2310	75.9868	1	0	2013-05-24		2018-12-13	2019-09-20
481	90.5723	932	30.6579	932	30.6579	0	0	2013-05-27			2015-12-15
482	62.7017	932	30.6579	932	30.6579	0	0	2013-05-27			2015-12-15
483	63.7488	931	30.625	931	30.625	0	0	2013-05-28			2015-12-15
484	197.449	955	31.4145	2295	75.4934	1	0	2013-06-08		2016-01-19	2019-09-20
485	321.628	924	30.3947	924	30.3947	0	0	2013-06-04			2015-12-15
486	188.906	920	30.2632	920	30.2632	0	0	2013-06-08			2015-12-15
487	37.7195	915	30.0987	915	30.0987	0	0	2013-06-13			2015-12-15
488	81.9376	910	29.9342	910	29.9342	0	0	2013-06-18			2015-12-15
489	164.664	910	29.9342	910	29.9342	0	0	2013-06-18			2015-12-15
490	399.088	897	29.5066	897	29.5066	0	0	2013-07-01			2015-12-15
491	392.481	897	29.5066	897	29.5066	0	0	2013-07-01			2015-12-15
492	133.318	893	29.375	893	29.375	0	0	2013-07-05			2015-12-15
493	151.98	504	16.5789	890	29.2763	1	0	2013-07-08		2014-11-24	2015-12-15
494	59.925	893	29.375	893	29.375	0	0	2013-07-05			2015-12-15
495	95.05	887	29.1776	887	29.1776	0	0	2013-07-11			2015-12-15
496	205.022	873	28.7171	873	28.7171	0	0	2013-07-25			2015-12-15
497	91.7291	2084	68.5526	2248	73.9474	1	0	2013-07-25		2019-04-09	2019-09-20
498	88.4005	866	28.4868	866	28.4868	0	0	2013-08-01			2015-12-15
499	146.471	859	28.2566	859	28.2566	0	0	2013-08-08			2015-12-15
