# Supplementary material for: Elevated expression of lung development-related protein HSP90β indicates poor prognosis in non-small cell lung cancer through affecting the cell cycle and apoptosis
Source: Signal Transduct Target Ther. 2021 Feb 26;6:82. doi: 10.1038/s41392-021-00465-y (PMC7907212; doi:10.1038/s41392-021-00465-y)
Supplement: Supplementary file 4 — Table S2.LUSC HSP90β expression [file 41392_2021_465_MOESM4_ESM.xlsx]

## Sheet: LUSC
ID	HSP90β (ng/ml)	DFS-day	DFS-month	OS-day	OS-month	DFS	OS	Date of surgical resection (year.month.day)	Date of recurrence	Date of death	Last date visited
1	118.566	2508	82.5	2508	82.5	1	1	2007-07-03		2014-05-15	2015-12-15
2	128.609	197	6.48026	234	7.69737	1	1	2007-07-02	2008-01-15	2008-02-21	2015-12-15
3	81.2095	3080	101.316	3080	101.316	0	0	2007-07-10			2015-12-15
4	98.1198
5	30.3326	522	17.1711	904	29.7368	1	1	2007-07-12	2008-12-15	2010-01-01	2015-12-15
6	81.7204
7	52.1995	3064	100.789	3064	100.789	0	0	2007-07-26			2015-12-15
8	226.171	3070	100.987	3070	100.987	0	0	2007-07-20			2015-12-15
9	42.9508
10	49.2945
11	337.341	1690	55.5921	3060	100.658	1	0	2007-07-30	2012-03-15		2015-12-15
12	327.249
13	395.477	504	16.5789	504	16.5789	1	1	2007-07-30		2008-12-15	2015-12-15
14	82.4877	386	12.6974	963	31.6776	1	1	2007-07-26	2008-08-15	2010-03-15	2015-12-15
15	162.6	20	0.657895	355	11.6776	1	1	2007-07-26	2007-08-15	2008-07-15	2015-12-15
16	193.645	3064	100.789	3064	100.789	0	0	2007-07-26			2015-12-15
17	154.1
18	60.2392	221	7.26974	343	11.2829	1	1	2007-08-07	2008-03-15	2008-07-15	2015-12-15
19	143.16	3043	100.099	3043	100.099	0	0	2007-08-16			2015-12-15
20	396.278	3043	100.099	3043	100.099	0	0	2007-08-16			2015-12-15
21	96.7318	3029	99.6382	3029	99.6382	0	0	2007-08-30			2015-12-15
22	102.58	3045	100.164	3045	100.164	0	0	2007-08-14			2015-12-15
23	102.887
24	144.976	122	4.01316	549	18.0592	1	1	2007-08-16	2007-12-16	2009-02-15	2015-12-15
25	108.387
26	128.47	3043	100.099	3043	100.099	0	0	2007-08-16			2015-12-15
27	371.437	3036	99.8684	3036	99.8684	0	0	2007-08-23			2015-12-15
28	99.8363
29	131.46	3039	99.9671	3039	99.9671	0	0	2007-08-20			2015-12-15
30	152.726
31	363.335	293	9.63816	788	25.9211	1	1	2007-08-27	2008-06-15	2009-10-23	2015-12-15
32	209.375
33	57.6712
34	72.6914
35	385.534	3032	99.7368	3032	99.7368	0	0	2007-08-27			2015-12-15
36	148.273	3032	99.7368	3032	99.7368	0	0	2007-08-27			2015-12-15
37	75.2148	3029	99.6382	3029	99.6382	0	0	2007-08-30			2015-12-15
38	368.726
39	223.452	914	30.0658	914	30.0658	1	1	2007-08-30		2010-03-01	2015-12-15
40	92.3117
41	91.44	254	8.35526	346	11.3816	1	1	2007-09-04	2008-05-15	2008-08-15	2015-12-15
42	122.591
43	60.1606
44	127.557	3015	99.1776	3015	99.1776	0	0	2007-09-13			2015-12-15
45	204.304	1042	34.2763	1042	34.2763	1	1	2007-09-24		2010-08-01	2015-12-15
46	102.682
47	131.114	3010	99.0132	3010	99.0132	0	0	2007-09-18			2015-12-15
48	387.116	204	6.71053	1692	55.6579	1	1	2007-09-27	2008-04-18	2012-05-15	2015-12-15
49	139.324
50	303.827	3000	98.6842	3000	98.6842	0	0	2007-09-28			2015-12-15
51	234.734	3007	98.9145	3007	98.9145	0	0	2007-09-21			2015-12-15
52	211.421
53	335.863	3000	98.6842	3000	98.6842	0	0	2007-09-28			2015-12-15
54	218.66	2988	98.2895	2988	98.2895	0	0	2007-10-10			2015-12-15
55	205.313
56	66.8585	263	8.65132	263	8.65132	1	1	2007-10-12		2008-07-01	2015-12-15
57	141.956	733	24.1118	733	24.1118	1	1	2007-09-29		2009-10-01	2015-12-15
58	119.703
59	67.7722	2976	97.8947	2976	97.8947	0	0	2007-10-22			2015-12-15
60	104.326	79	2.59868	123	4.04605	1	1	2007-10-15	2008-01-02	2008-02-15	2015-12-15
61	273.891
62	125.966	2980	98.0263	2980	98.0263	0	0	2007-10-18			2015-12-15
63	30.0724	1079	35.4934	1079	35.4934	1	1	2007-10-18		2010-10-01	2015-12-15
64	131.46	2966	97.5658	2966	97.5658	0	0	2007-11-01			2015-12-15
65	141.356	1490	49.0132	1490	49.0132	1	1	2007-11-02		2011-12-01	2015-12-15
66	303.301	2966	97.5658	2966	97.5658	0	0	2007-11-01			2015-12-15
67	288.751	2966	97.5658	2966	97.5658	0	0	2007-11-01			2015-12-15
68	129.386	1403	46.1513	1403	46.1513	1	1	2007-11-12		2011-09-15	2015-12-15
69	90.284	2958	97.3026	2958	97.3026	0	0	2007-11-09			2015-12-15
70	96.8312
71	35.7441
72	108.282	2954	97.1711	2954	97.1711	0	0	2007-11-13			2015-12-15
73	139.443	141	4.63816	141	4.63816	1	1	2007-11-12		2008-04-01	2015-12-15
74	164.664	954	31.3816	954	31.3816	1	1	2007-11-20		2010-07-01	2015-12-15
75	368.147	2948	96.9737	2948	96.9737	0	0	2007-11-19			2015-12-15
76	61.6631
77	119.042	88	2.89474	529	17.4013	1	1	2007-11-19	2008-02-15	2009-05-01	2015-12-15
78	65.2127	2940	96.7105	2940	96.7105	0	0	2007-11-27			2015-12-15
79	83.6858	2945	96.875	2945	96.875	0	0	2007-11-22			2015-12-15
80	38.1585	2940	96.7105	2940	96.7105	0	0	2007-11-27			2015-12-15
81	166.09	2940	96.7105	2940	96.7105	0	0	2007-11-27			2015-12-15
82	15.5388	2937	96.6118	2937	96.6118	0	0	2007-11-30			2015-12-15
83	115.761
84	111.991
85	98.2279
86	83.8709
87	88.9446	1641	53.9803	1810	59.5395	1	1	2007-12-18	2012-06-15	2012-12-01	2015-12-15
88	322.35	2913	95.8224	2913	95.8224	0	0	2007-12-24			2015-12-15
89	156.993
90	144.006	81	2.66447	554	18.2237	1	1	2007-12-25	2008-03-15	2009-07-01	2015-12-15
91	175.842	2896	95.2632	2896	95.2632	0	0	2008-01-10			2015-12-15
92	172.781	2896	95.2632	2896	95.2632	0	0	2008-01-10			2015-12-15
93	422.128	2898	95.3289	2898	95.3289	0	0	2008-01-08			2015-12-15
94	157.752	511	16.8092	886	29.1447	1	1	2008-01-21	2009-06-15	2010-06-25	2015-12-15
95	245.66	2877	94.6382	2877	94.6382	0	0	2008-01-29			2015-12-15
96	78.5855
97	77.4241	445	14.6382	445	14.6382	1	1	2008-02-21		2009-05-11	2015-12-15
98	127.899	194	6.38158	194	6.38158	1	1	2008-02-18		2008-08-30	2015-12-15
99	247.557	560	18.4211	560	18.4211	1	1	2008-02-19		2009-09-01	2015-12-15
100	83.7783
101	60.6331	2850	93.75	2850	93.75	0	0	2008-02-25			2015-12-15
102	18.2138	1587	52.2039	1587	52.2039	1	1	2008-02-25		2012-06-30	2015-12-15
103	65.1309	98	3.22368	215	7.07237	1	1	2008-02-28	2008-06-05	2008-09-30	2015-12-15
104	84.7994
105	115.11
106	213.33	242	7.96053	718	23.6184	1	1	2008-03-13	2008-11-10	2010-03-01	2015-12-15
107	107.339
108	175.441	2832	93.1579	2832	93.1579	0	0	2008-03-14			2015-12-15
109	316.055	2518	82.8289	2821	92.7961	1	0	2008-03-25	2015-02-15		2015-12-15
110	271.563	2821	92.7961	2821	92.7961	0	0	2008-03-25			2015-12-15
111	243.14	2815	92.5987	2815	92.5987	0	0	2008-03-31			2015-12-15
112	163.373	2818	92.6974	2818	92.6974	0	0	2008-03-28			2015-12-15
113	140.757
114	66.033	2800	92.1053	2800	92.1053	0	0	2008-04-15			2015-12-15
115	128.47
116	374.547	2713	89.2434	2713	89.2434	0	0	2008-07-11			2015-12-15
117	43.0174	1663	54.7039	1663	54.7039	1	1	2008-07-14		2013-02-01	2015-12-15
118	174.908	2713	89.2434	2713	89.2434	0	0	2008-07-11			2015-12-15
119	131.345
120	139.682	407	13.3882	407	13.3882	1	1	2008-07-21		2009-09-01	2015-12-15
121	60.87	2693	88.5855	2693	88.5855	0	0	2008-07-31			2015-12-15
122	396.478
123	95.9385	2688	88.4211	2688	88.4211	0	0	2008-08-05			2015-12-15
124	27.3879	2681	88.1908	2681	88.1908	0	0	2008-08-12			2015-12-15
125	94.8531
126	61.5041	2668	87.7632	2668	87.7632	0	0	2008-08-25			2015-12-15
127	318.566	1710	56.25	1710	56.25	1	1	2008-08-25		2013-05-01	2015-12-15
128	148.15	2652	87.2368	2652	87.2368	0	0	2008-09-10			2015-12-15
129	156.614
130	290.293	239	7.86184	239	7.86184	1	1	2008-09-04		2009-05-01	2015-12-15
131	353.805
132	342.91
133	298.411	195	6.41447	1677	55.1645	1	1	2008-09-27	2009-04-10	2013-05-01	2015-12-15
134	78.5855
135	111.991
136	144.006
137	259.174	2609	85.8224	2609	85.8224	0	0	2008-10-23			2015-12-15
138	99.5813	2605	85.6908	2605	85.6908	0	0	2008-10-27			2015-12-15
139	290.915	2609	85.8224	2609	85.8224	0	0	2008-10-23			2015-12-15
140	49.9241	2605	85.6908	2605	85.6908	0	0	2008-10-27			2015-12-15
141	504.909	22	0.723684	22	0.723684	1	1	2008-10-24		2008-11-15	2015-12-15
142	298.259
143	178.95	295	9.70395	633	20.8224	1	1	2008-10-06	2009-07-28	2010-07-01	2015-12-15
144	97.3372	2583	84.9671	2583	84.9671	0	0	2008-11-18			2015-12-15
145	125.553	1078	35.4605	1291	42.4671	1	1	2008-12-02	2011-11-15	2012-06-15	2015-12-15
146	147.977	2573	84.6382	2573	84.6382	0	0	2008-11-28			2015-12-15
147	105.65
148	126.314	878	28.8816	934	30.7237	1	1	2008-12-09	2011-05-06	2011-07-01	2015-12-15
149	272.394	103	3.38816	147	4.83553	1	1	2008-12-05	2009-03-18	2009-05-01	2015-12-15
150	171.044	518	17.0395	654	21.5132	1	1	2008-12-16	2010-05-18	2010-10-01	2015-12-15
151	108.222
152	145.38	277	9.11184	1382	45.4605	1	1	2008-12-19	2009-09-22	2012-10-01	2015-12-15
153	212.02	2553	83.9803	2553	83.9803	0	0	2008-12-18			2015-12-15
154	201.807	2542	83.6184	2542	83.6184	0	0	2008-12-29			2015-12-15
155	130.279	2548	83.8158	2548	83.8158	0	0	2008-12-23			2015-12-15
156	239.434	949	31.2171	949	31.2171	1	1	2008-12-25		2011-08-01	2015-12-15
157	338.832	2532	83.2895	2532	83.2895	0	0	2009-01-08			2015-12-15
158	70.3671	2536	83.4211	2536	83.4211	0	0	2009-01-04			2015-12-15
159	245.751	2532	83.2895	2532	83.2895	0	0	2009-01-08			2015-12-15
160	360.511	1693	55.6908	1693	55.6908	1	1	2009-01-12		2013-09-01	2015-12-15
161	99.2431	2200	72.3684	2534	83.3553	1	0	2009-01-06	2015-01-15		2015-12-15
162	373.667
163	309.843	1360	44.7368	1346	44.2763	1	1	2009-02-24	2012-11-15	2012-11-01	2015-12-15
164	113.697	2472	81.3158	2472	81.3158	0	0	2009-03-09			2015-12-15
165	67.4495
166	166.356	419	13.7829	448	14.7368	1	1	2009-04-23	2010-06-16	2010-07-15	2015-12-15
167	375.697	2086	68.6184	2086	68.6184	0	0	2010-03-30			2015-12-15
168	673.492	1058	34.8026	1058	34.8026	1	1	2010-04-08		2013-03-01	2015-12-15
169	673.274	1339	44.0461	1339	44.0461	1	1	2010-04-02		2013-12-01	2015-12-15
170	488.958	2070	68.0921	2070	68.0921	0	0	2010-04-15			2015-12-15
171	112.678	2077	68.3224	2077	68.3224	0	0	2010-04-08			2015-12-15
172	673.274	1722	56.6447	1722	56.6447	1	1	2010-04-15		2015-01-01	2015-12-15
173	572.163	1588	52.2368	1588	52.2368	1	1	2010-04-20		2014-08-25	2015-12-15
174	322.208	2063	67.8618	2063	67.8618	0	0	2010-04-22			2015-12-15
175	301.612	2062	67.8289	2062	67.8289	0	0	2010-04-23			2015-12-15
176	413.318	1132	37.2368	1132	37.2368	1	1	2010-04-26		2013-06-01	2015-12-15
177	149.365	2059	67.7303	2059	67.7303	0	0	2010-04-26			2015-12-15
178	444.566	2059	67.7303	2059	67.7303	0	0	2010-04-26			2015-12-15
179	265.792	2059	67.7303	2059	67.7303	0	0	2010-04-26			2015-12-15
180	282.435	705	23.1908	705	23.1908	1	1	2010-04-27		2012-04-01	2015-12-15
181	403.47	606	19.9342	606	19.9342	1	1	2010-05-05		2012-01-01	2015-12-15
182	488.231	1402	46.1184	1402	46.1184	1	1	2010-04-29		2014-03-01	2015-12-15
183	384.4	2038	67.0395	2038	67.0395	0	0	2010-05-17			2015-12-15
184	156.416	1863	61.2829	1863	61.2829	0	0	2010-11-08			2015-12-15
185	470.442	1863	61.2829	1863	61.2829	0	0	2010-11-08			2015-12-15
186	257.967	1862	61.25	1862	61.25	0	0	2010-11-09			2015-12-15
187	686.283	1076	35.3947	1076	35.3947	1	1	2010-11-09		2013-10-20	2015-12-15
188	305.058	1860	61.1842	1860	61.1842	0	0	2010-11-11			2015-12-15
189	520.616	1849	60.8224	1849	60.8224	0	0	2010-11-22			2015-12-15
190	207.755	398	13.0921	1601	52.6645	1	1	2011-03-14	2012-04-15	2015-08-01	2015-12-15
191	109.247	1727	56.8092	1727	56.8092	0	0	2011-03-24			2015-12-15
192	182.462	552	18.1579	552	18.1579	1	1	2011-03-29		2012-10-01	2015-12-15
193	164.619	241	7.92763	563	18.5197	1	1	2011-04-18	2011-12-15	2012-11-01	2015-12-15
194	123.028	1706	56.1184	1706	56.1184	0	0	2011-04-14			2015-12-15
195	269.269	1708	56.1842	1708	56.1842	0	0	2011-04-12			2015-12-15
196	268.204	491	16.1513	1329	43.7171	1	1	2011-04-12	2012-08-15	2014-12-01	2015-12-15
197	329.196	978	32.1711	978	32.1711	1	1	2011-04-12		2013-12-15	2015-12-15
198	328.769	1072	35.2632	1072	35.2632	1	1	2011-04-14		2014-03-21	2015-12-15
199	352.899	751	24.7039	751	24.7039	1	1	2011-04-29		2013-05-19	2015-12-15
200	547.258	940	30.9211	940	30.9211	1	1	2011-05-10		2013-12-05	2015-12-15
201	89.9641	1680	55.2632	1680	55.2632	0	0	2011-05-10			2015-12-15
202	389.451	1063	34.9671	1063	34.9671	1	1	2011-05-04		2014-04-01	2015-12-15
203	427.972	322	10.5921	862	28.3553	1	1	2011-05-23	2012-04-09	2013-10-01	2015-12-15
204	245.975	1422	46.7763	1422	46.7763	0	0	2012-01-23			2015-12-15
205	130.652	1411	46.4145	1411	46.4145	0	0	2012-02-03			2015-12-15
206	148.396	925	30.4276	925	30.4276	1	1	2012-02-02		2014-08-15	2015-12-15
207	420.269	1407	46.2829	1407	46.2829	0	0	2012-02-07			2015-12-15
208	128.928	291	9.57237	362	11.9079	1	1	2012-02-06	2012-11-23	2013-02-02	2015-12-15
209	229.516	1405	46.2171	1405	46.2171	0	0	2012-02-09			2015-12-15
210	129.616	1401	46.0855	1401	46.0855	0	0	2012-02-13			2015-12-15
211	77.2462	1405	46.2171	1405	46.2171	0	0	2012-02-09			2015-12-15
212	193.084	1397	45.9539	1397	45.9539	0	0	2012-02-17			2015-12-15
213	65.8686	807	26.5461	807	26.5461	1	1	2012-02-14		2014-05-01	2015-12-15
214	92.9926	213	7.00658	213	7.00658	1	1	2012-02-27		2012-09-27	2015-12-15
215	392.166	1387	45.625	1387	45.625	0	0	2012-02-27			2015-12-15
216	203.728	1379	45.3618	1379	45.3618	0	0	2012-03-06			2015-12-15
217	239.23	1376	45.2632	1376	45.2632	0	0	2012-03-09			2015-12-15
218	129.616	1365	44.9013	1365	44.9013	0	0	2012-03-20			2015-12-15
219	79.8457	1359	44.7039	1359	44.7039	0	0	2012-03-26			2015-12-15
220	99.6345	1362	44.8026	1362	44.8026	0	0	2012-03-23			2015-12-15
221	216.135	254	8.35526	1349	44.375	1	0	2012-04-05	2012-12-15		2015-12-15
222	77.2462	1348	44.3421	1348	44.3421	0	0	2012-04-06			2015-12-15
223	84.5203	702	23.0921	702	23.0921	1	1	2012-03-29		2014-03-01	2015-12-15
224	210.105	1348	44.3421	1348	44.3421	0	0	2012-04-06			2015-12-15
225	58.5211	1338	44.0132	1338	44.0132	0	0	2012-04-16			2015-12-15
226	45.0406	100	3.28947	100	3.28947	1	1	2012-04-16		2012-07-25	2015-12-15
227	112.418	1279	42.0724	1279	42.0724	0	0	2012-06-14			2015-12-15
228	537.005	1330	43.75	1330	43.75	0	0	2012-04-24			2015-12-15
229	125.175	1330	43.75	1330	43.75	0	0	2012-04-24			2015-12-15
230	195.331	567	18.6513	567	18.6513	1	1	2012-04-26		2013-11-14	2015-12-15
231	95.2471	1320	43.4211	1320	43.4211	0	0	2012-05-04			2015-12-15
232	170.8	785	25.8224	785	25.8224	1	1	2012-05-07		2014-07-01	2015-12-15
233	79.5748	1317	43.3224	1317	43.3224	0	0	2012-05-07			2015-12-15
234	182.18
235	114.461	1314	43.2237	1314	43.2237	0	0	2012-05-10			2015-12-15
236	115.11
237	168.838	601	19.7697	601	19.7697	1	1	2012-05-10		2014-01-01	2015-12-15
238	137.727	640	21.0526	640	21.0526	1	1	2012-05-11		2014-02-10	2015-12-15
239	285.85	1314	43.2237	1314	43.2237	0	0	2012-05-10			2015-12-15
240	144.976	1314	43.2237	1314	43.2237	0	0	2012-05-10			2015-12-15
241	72.8641	1299	42.7303	1299	42.7303	0	0	2012-05-25			2015-12-15
242	190.85	102	3.35526	102	3.35526	1	1	2012-05-22		2012-09-01	2015-12-15
243	65.8753	1293	42.5329	1293	42.5329	0	0	2012-05-31			2015-12-15
244	140.657	1288	42.3684	1288	42.3684	0	0	2012-06-05			2015-12-15
245	46.9698
246	115.002
247	235.506	1267	41.6776	1267	41.6776	0	0	2012-06-26			2015-12-15
248	226.171	1267	41.6776	1267	41.6776	0	0	2012-06-26			2015-12-15
249	87.3314	1261	41.4803	1261	41.4803	0	0	2012-07-02			2015-12-15
250	126.874	1248	41.0526	1248	41.0526	0	0	2012-07-15			2015-12-15
251	144.127
252	81.1159
253	69.0282	426	14.0132	934	30.7237	1	1	2012-07-12	2013-09-11	2015-02-01	2015-12-15
254	87.3314
255	157.625	1254	41.25	1254	41.25	0	0	2012-07-09			2015-12-15
256	115.327
257	147.66
258	70.6353
259	81.7546
260	139.324
261	130.883
262	48.0901	1232	40.5263	1232	40.5263	0	0	2012-07-31			2015-12-15
263	162.086	1229	40.4276	1229	40.4276	0	0	2012-08-03			2015-12-15
264	208.501
265	226.019	1211	39.8355	1211	39.8355	0	0	2012-08-21			2015-12-15
266	228.297
267	261.861
268	295.981
269	178.391	1012	33.2895	1012	33.2895	1	1	2012-08-23		2015-06-01	2015-12-15
270	168.96
271	73.21	1202	39.5395	1202	39.5395	0	0	2012-08-30			2015-12-15
272	410.425	1197	39.375	1197	39.375	0	0	2012-09-04			2015-12-15
273	107.548	262	8.61842	1194	39.2763	1	0	2012-09-07	2013-05-27		2015-12-15
274	391.086
275	307.347
276	297.89
277	203.44	1177	38.7171	1177	38.7171	0	0	2012-09-24			2015-12-15
278	140.757	421	13.8487	1078	35.4605	1	1	2012-10-18	2013-12-13	2015-10-01	2015-12-15
279	415.333
280	51.31
281	113.599	1131	37.2039	1131	37.2039	0	0	2012-11-09			2015-12-15
282	124.723
283	143.885
284	326.521	832	27.3684	832	27.3684	1	1	2012-11-19		2015-03-01	2015-12-15
285	208.501	1121	36.875	1121	36.875	0	0	2012-11-19			2015-12-15
286	121.365	1121	36.875	1121	36.875	0	0	2012-11-19			2015-12-15
287	248.033	1114	36.6447	1114	36.6447	0	0	2012-11-26			2015-12-15
288	157.119	1114	36.6447	1114	36.6447	0	0	2012-11-26			2015-12-15
289	128.47	1105	36.3487	1105	36.3487	0	0	2012-12-05			2015-12-15
290	151.235
291	176.645	582	19.1447	1099	36.1513	1	0	2012-12-11	2014-07-16		2015-12-15
292	150.244
293	57.3637	1092	35.9211	1092	35.9211	0	0	2012-12-18			2015-12-15
294	254.739	1096	36.0526	1096	36.0526	0	0	2012-12-14			2015-12-15
295	367.182	741	24.375	741	24.375	1	1	2012-12-21		2015-01-01	2015-12-15
296	311.419	1091	35.8882	1091	35.8882	0	0	2012-12-19			2015-12-15
297	159.529	1082	35.5921	1082	35.5921	0	0	2012-12-28			2015-12-15
298	242.199
299	90.5723	1072	35.2632	1072	35.2632	0	0	2013-01-07			2015-12-15
300	342.91	277	9.11184	689	22.6645	1	1	2013-01-11	2013-10-15	2014-12-01	2015-12-15
301	153.6	1068	35.1316	1068	35.1316	0	0	2013-01-11			2015-12-15
302	186.284	1054	34.6711	1054	34.6711	0	0	2013-01-25			2015-12-15
303	220.002
304	214.819
305	451.056
306	53.0242	994	32.6974	994	32.6974	0	0	2013-03-26			2015-12-15
307	35.3139	995	32.7303	995	32.7303	0	0	2013-03-25			2015-12-15
308	420.059
309	136.01	957	31.4803	957	31.4803	0	0	2013-05-02			2015-12-15
310	68.0095
311	31.351
312	131.959
313	90.092	942	30.9868	942	30.9868	0	0	2013-05-17			2015-12-15
314	228.601
315	96.6325	942	30.9868	942	30.9868	0	0	2013-05-17			2015-12-15
316	243.926	922	30.3289	922	30.3289	0	0	2013-06-06			2015-12-15
317	159.784	921	30.2961	921	30.2961	0	0	2013-06-07			2015-12-15
318	285.339	921	30.2961	921	30.2961	0	0	2013-06-07			2015-12-15
319	129.961
320	65.3764
321	240.478	900	29.6053	900	29.6053	0	0	2013-06-28			2015-12-15
322	216.579
323	252.334	889	29.2434	889	29.2434	0	0	2013-07-09			2015-12-15
324	80.1171
325	144.733
326	66.4451
327	77.7766	848	27.8947	848	27.8947	0	0	2013-08-19			2015-12-15
328	128.609	866	28.4868	866	28.4868	0	0	2013-08-01			2015-12-15
329	178.607
330	343.172
331	305.799
332	293.741
333	255.759
334	269.163
335	458.74
336	314.363
337	322.248
338	506.98
339	260.824
340	502.817
341	421.146
342	164.8
343	288.982
344	349.881
345	566.674
346	365.089
347	180.899
348	317.777
349	488.338
350	284.427
351	272.663
352	266.315
353	87.6846
354	258.624
355	148.109
356	431.925
357	180.899
358	287.031
359	430.93
360	132.65
361	224.764
362	109.526
363	281.097
364	486.532
365	329.293
366	111.246
367	53.6128
368	307.44
369	139.179
370	166.815
371	150.212
