# Supplementary material for: Elevated expression of lung development-related protein HSP90β indicates poor prognosis in non-small cell lung cancer through affecting the cell cycle and apoptosis
Source: Signal Transduct Target Ther. 2021 Feb 26;6:82. doi: 10.1038/s41392-021-00465-y (PMC7907212; doi:10.1038/s41392-021-00465-y)
Supplement: Supplementary file 5 — Table S1.Genes enriched in three phases of rhesus macaque lung development [file 41392_2021_465_MOESM5_ESM.xlsx]

## Sheet: Sheet1
cluster1	cluster2	cluster3
TUBGCP5	GBA2	MPP4
ZNF131	LARP1B	PLPP5
ARPC4-TTLL3	GGCT	SLC25A20
TTLL3	MACO1	KMO
GABPB2	RMC1	ST6GALNAC1
ZNF16	SEC63	ARHGEF2
PUM3	GNRH1	NAGS
LZTS2	TNNI2	HSDL2
PHF10	DDX5	ZNF385C
ZNF180	KLKB1	MAPK4
ZNF250	RSPH3	MID1IP1
ZNF583	CDH26	TSPAN13
MED9	SLC41A1	CHMP7
SEC22A	TMEM95	C19orf54
PM20D2	FBXL13	KYAT1
MSANTD3-TMEFF1	TTC29	KYAT1
ASTN2	C1orf159	CYB561D1
SRP68	ORC2	BLOC1S3
CHD1	CHD9	CHRNA4
CCDC12	SH2D1A	TLL2
ANAPC10	CDV3	LPAR5
TMEM52	CYP17A1	NME4
FAM3A	TXLNG	H2AJ
SPACA5	ANKHD1-EIF4EBP3	SPACA9
SPACA5B	ANKHD1	ARHGEF33
PCGF1	RNF112	STK19
SMN1	CCNJL	C5orf30
SMN1	SPATA9	SLC25A23
SMN2	KTN1	GLS
PTP4A3	IK	CANT1
MANEAL	PRPF4B	RWDD2B
GET4	GON4L	LACTB2
PRKD2	PARD3B	CAB39L
PHF1	CTR9	CCNDBP1
ZNF276	MCM3AP	ELAC1
VCPKMT	ERC1	TAGLN
BAIAP2L2	PTH1R	OGFOD2
C1orf52	E4F1	TRIM63
HDAC10	DHX16	VPS39
AKAP3	SYP	SLAMF7
CYHR1	POLR3E	SNAI3
SNRNP70	DDX54	NAPRT
TPRN	ADIRF	LRRC8D
SDC3	KLRF1	AK8
RBM42	SECISBP2	PRUNE2
PLEKHG3	AKAP8L	KCNN2
EGLN2	OTUD5	SLC9A8
TESK1	CRTC2	EVI5
ABCF3	PPP3CC	ATG2A
CHD7	LDLRAD2	MRM1
PPRC1	SNORD89	ENOX2
SLC4A2	GNMT	SLC39A13
MTHFSD	CNPY3-GNMT	PSME4
BRPF1	IL33	PLXDC2
RIC8A	SPATA1	CCDC92
LRSAM1	BFSP1	NUCB1
PRPF6	RSBN1	CORO1C
CARD11	SCARNA21	LTC4S
CYP21A2	NOP9	C1orf127
LINGO2	CEACAM19	FCRL5
ALDOC	C16orf46	FFAR4
RSRC2	ZNF274	TGFBI
SRPK3	RRP9	ANXA5
PPT2	C4BPB	ARNTL
BIRC7	ETF1	CTBS
FAF2	PATL2	TAP1
KCNQ5	NMRAL1	MFSD1
SAFB2	GOLGA8A	SERPINI1
KAT6B	GOLGA8B	GIMAP4
SRRM1	SNTG2	BST2
DDX27	SYCE1L	PARP9
KCNMB3	KMT2E	AREG
MYOC	YIPF5	SPAG1
GPR179	BABAM2	CHI3L1
PAX5	MSL1	DHRS9
FST	GOLGA4	SLC44A5
ATP1A4	ETV7	NLRC5
LOC102724159	ZNF449	HR
PWP2	TPM1	RGS11
PBX2	EEA1	TRPM6
PSPC1	CRHBP	HCST
INPP4B	SNORA70B	GBA
ZNF335	RDX	CHUK
ING5	TOPORS	PHKG1
FAM193A	POU2AF1	C9orf24
DCHS2	USPL1	DRC7
IWS1	ECHDC2	CFAP73
ZNHIT6	TMPRSS13	TTLL6
NSD3	BEX4	DCAF4L1
CDC40	KLHDC1	HELZ2
ITSN1	ZNF263	ABCA6
SPHKAP	DTWD2	BGN
VTI1B	KAT5	KREMEN1
DMWD	ZNF394	FAM13B
MDN1	C4orf19	SLCO3A1
YLPM1	RRAGB	TM7SF3
TNNT3	NOL7	EML5
BCLAF1	PNO1	VWA3A
CEP112	RAB14	CFAP45
CEP85L	PLPP1	ALDH1L1
ZNF652	POPDC3	TMEM109
BDP1	MYL3	SHROOM1
CEBPZ	RRAGC	RNF39
FMC1-LUC7L2	DIS3	BDH1
SRP54	GOLGA6L6	JHY
PDS5B	GOLGA6L22	DAB1
ATAD2B	GOLGA6L1	C1QTNF1
SMARCA5	USP16	TRIM29
DNM3	EIF2A	BICDL1
USP48	USP47	CHRNA1
BRWD1	FCRL6	CARNS1
UQCC1	ZNF26	UBE2L6
FSD1L	RPAP2	FER
DOK5	BTLA	ARPP21
LEO1	KLRD1	ZNF101
ARHGAP10	SNAP47	ST8SIA5
DHX15	TBK1	CCDC146
XPNPEP3	NRBF2	CCDC170
TTLL12	TTC31	TAC1
LY6H	RAF1	STEAP1B
LY6G6C	UFL1	LOC401312
RPL7A	CUL3	STEAP1
ULBP2	TDRD3	HERC6
RAET1L	UBE2Q1	HERC5
MEIS2	CRNKL1	ETFDH
SYN2	ZNF613	MYRFL
NPR2	YTHDC1	CYB5R4
BTBD16	RAB24	B3GNT8
KLHL29	PRPF39	ASPN
AKAP12	AKR1C8P	NAAA
UST	SENP6	RSPH1
PAMR1	RAB11FIP2	KLRG1
PSD3	CLK3	SIRPA
NUP133	WDR45B	SIRPB1
NSUN6	CCNL1	CCDC13
FAN1	KLRK1	CFAP44
LCA5	KLRC4-KLRK1	SEC14L3
RPAP3	CLK4	RSPH4A
TLE1	NUDT9	AHRR
KLK15	CLK1	ZMYND10
UTP6	C1D	CCR10
TULP3	SLC35G2	DNAH6
HSPA8	LOC112694756	ARSB
PAAF1	ALDOA	TMEM19
MATR3	CEP85	TRPV1
MATR3	CDC25B	TLR6
IGF2BP1	MTHFS	ZNF850
ACIN1	DDX49	CFAP57
ADRA2C	IPPK	CFAP100
GPR161	UBXN6	CALHM2
AHSA1	COG1	FN1
STIP1	IMP4	GREB1L
SART3	DNAH8	WDR92
FAAP20	SNORA71E	CD38
TET1	PNP	TRNP1
RAPGEFL1	KLHL38	CCDC187
SERBP1	SLC24A3	B3GALNT2
ZNF35	TRAT1	GLP2R
PAK1	SNAPC1	ITGB3
PLCG1	NUGGC	SERTAD4
ZNRF1	MCCC1	GAB3
HNRNPH3	NKIRAS1	P2RY12
GFM2	WASL	OVOL1
CENPC	RRNAD1	AQP3
XPNPEP2	SDHA	CD302
TIAL1	ADK	GRIN1
ELP2	HOXD8	MARCHF10
PAF1	NANOGP8	CPM
CHERP	NANOG	OASL
GNA12	TMEM135	LRRC23
ACACA	TNFAIP6	HLA-F
MCMBP	SNX2	GAS2L2
CIZ1	CCDC190	C1orf158
LARS2	DUS4L-BCAP29	DHX58
ANAPC1	GIMAP1	GPCPD1
HUNK	ASAH1	C11orf16
NEXMIF	GIMAP2	EPSTI1
ZFP37	VAMP7	PPP4R4
POLR3A	C3orf52	PSTPIP1
ZMAT4	ABCC4	IGFBP7
PRPF40B	TMEM144	LIG4
DROSHA	MAPKAP1	TDRD6
PAN2	HSD17B11	FAM92B
HSFX2	GPR108	C11orf88
HSFX1	ATP6AP2	MAK
PAXIP1	SLC35A1	CFAP65
FKBP4	UPK3A	TEKT1
DNAJA1	GBP3	CATIP
THRAP3	FCRLA	SPAG8
GDPD3	DENND10	TSPAN1
SCN8A	TRAF3IP3	CFAP52
CEP250	RGN	TTC16
TUT4	CCDC141	TMEM156
ARID1A	ANKRD46	IFI6
SAFB	ACSBG2	TEX26
HNRNPU	SLC35A5	ERICH3
HNRNPH1	IMPA1	GRM1
TARDBP	HELB	HEATR9
FGF13	TMEM243	NAP1L3
ZFPL1	ACTR8	ANO3
FBXO46	UNC50	CFAP221
IL4I1	TSPAN31	ITGA11
MTA1	LAPTM4A	WDR38
NFYC	CGRRF1	F8
NELFA	PDCD10	DDX58
SCLY	REEP5	STAT1
FAM53C	TMED4	XAF1
LOC100128966	TMEM30A	RPS6KA5
DEPDC5	TRIM21	DNAH1
BCL7A	MGST2	BACE1
DEAF1	CMTM8	GLRA4
PPP6R2	PIR	ITPR1
ZNF836	RNF115	RAB6B
SLC25A42	CREBRF	P4HA3
PNMA1	UBE2B	ARMC3
TMEM54	CEACAM4	ITGBL1
PDE9A	TMEM87A	PCSK6
SUPT20H	GPR183	AK7
ZSCAN26	BNIP3	ADGRF1
GTF2I	TRIM47	DAW1
OBSL1	C1GALT1C1	SCML4
FGFR1	SMPDL3B	TTC25
NTRK3	SNX21	HYDIN
THRA	MBIP	DNAAF1
TMEM39A	DSTN	AKAP14
RARG	HGD	CFAP126
PACS1	AGR3	DNAI1
CEP57	NIM1K	OAS2
ORC4	IFNAR1	DNAH7
HSF2	DIO1	DNAH5
ISG20L2	AKNAD1	DNAH3
PRXL2B	MYL6	CFAP300
RFC3	FAM20A	DRC3
PEX14	TXNDC11	ANKMY1
TAF1B	ACSL3	TCTE1
TSHZ1	C2CD2L	C7orf57
ST13	GORASP1	MXRA5
SH3GL1	ZDHHC5	COMP
EFNB1	FLOT1	ADGB
PCDHAC2	SULT1A3	DNAH9
SERPINH1	SULT1A4	C1orf87
ARSI	ITSN2	SPAG17
PHF19	PURA	DNAH2
XPO1	MMP7	SPATA18
SCARA3	VAMP8	PACRG
PNMA8A	FRAT2	ZBBX
TIA1	LTA4H	SERPINB11
ELP1	SIRT7	ACSBG1
SSBP2	ITGB7	ATP12A
PBX1	TOM1	DTHD1
SCRIB	STXBP2	TMEM273
HSF1	GRAPL	VAV3
TAF1C	PTPN6	MMP14
TELO2	TNFRSF10A	ENPP3
KPNA2	YBX3	CD180
ZNF777	IL15RA	RIBC2
SF1	FYB1	CAPSL
MEPCE	BMX	TSNAXIP1
SCAF1	CSRNP1	HCN2
EEF1D	CYP2C8	CLMN
SLC35F1	SARS1	C1QC
ZNF177	KCMF1	TRIM37
ZNF559-ZNF177	BTG3	ABCG5
NADSYN1	KRTCAP3	DDX4
KLHL17	ARRB2	AP5M1
LARGE2	MYL12A	SPHK2
RPS28	MYL12B	UBAC1
ZNF787	MYL7	SLC38A7
CCDC85B	BCAP31	TSHR
CYP2D7	GPR171	PCCB
CYP2D6	NOSTRIN	THEMIS
LOC107987478	ATP6V1E1	AGBL3
LOC107987479	ESRRA	TSPAN7
DDX50	MAP3K6	ZNF474
FUBP1	LRRFIP1	C11orf53
KAT8	AIFM2	STN1
SF3B2	PLB1	DNASE2B
CRMP1	RB1CC1	AXDND1
POU2F1	BRAP	PDCD1LG2
SRSF7	SWAP70	GPX1
CROCC	A4GALT	GP6
RBM10	AKTIP	C15orf65
LRP3	CXorf65	EXOG
TCF7L1	MECOM	KCNK1
SEPTIN5	ABHD14B	SLC22A4
SEPT5-GP1BB	AMY1B	OXNAD1
RNF214	AMY2B	IL12RB2
NR2F2	AMY1A	LCN15
TSEN54	AMY2A	CDK15
SLC25A22	AMY1C	GOLGA6A
ACTR3B	MYO6	GOLGA6D
UBE2O	LRRFIP2	GOLGA6C
SLITRK5	ZNF83	GOLGA6B
LDB1	BCLAF3	APOE
ZNF268	DIAPH2	SPTLC3
NAB2	ZNF577	AKIRIN1
SRSF6	PIGA	SGSH
INTS4	BHMT	PRKAR2A
WDR3	JOSD1	CABLES1
MTA3	PLXDC1	RAB11FIP5
TFCP2	FXYD3	NGEF
CUL7	DAPK2	STK26
PPME1	PLAAT2	LEPROTL1
THAP3	S100P	IFI44L
WDR6	MINDY2	SMIM14
GEMIN5	ANXA11	BATF2
HIBCH	ELANE	ZNF277
UBTF	GCC2	PODNL1
RABEP2	GBP7	SLC52A1
NPRL3	SACM1L	RCAN2
ADGRA3	C16orf89	APLF
ZNF619	CTSH	MVK
TAB1	CST7	CPTP
TCF3	RASGRP2	PPP1R10
DHX30	SLC17A7	KIFAP3
NECAB3	APOL2	SLC46A1
TP53	HSPB3	F8A2
PRUNE1	ACSL5	F8A1
BCL9	IFITM1	F8A3
ST8SIA1	GZMB	PELI3
RND3	GINM1	RUSC1
GNL1	GIMAP7	GLB1
ZNF827	CCPG1	SCIN
PWWP3A	ANXA1	RNFT1
PKNOX1	FGD6	PCNX4
ATG4B	PIP5K1B	SLC17A8
PRSS41	RESF1	CLDN2
S1PR2	RAB22A	SLC25A35
URB2	IRF1	GSTCD
HSPBP1	CASP8	DNAI2
ABHD8	KCTD9	CSMD2
ADAMTS15	CDC37L1	IRS1
RPS25	TTC39A	RAB36
BORCS8-MEF2B	HTRA4	TBC1D4
MEF2B	CMPK1	PIH1D2
FZR1	NFE2L2	ADGRV1
FKBP8	RNF145	CEP126
ANO9	STON2	CCDC88C
PFKL	ITGB6	F2RL2
ZNF574	CRYAB	PHTF2
WDR19	AK3	SMCO2
ZC3H12B	HEXB	DCLRE1C
RNF157	MMP19	UMODL1
GPR180	SQOR	LRRC9
COX15	IFI16	ZNF529
TSHZ2	SENP2	GDNF
RPGRIP1L	DBNDD2	CLEC2D
TTI2	OSTF1	FANCM
CC2D2A	SMPD1	HOMER1
TBC1D19	PSMB9	DPEP3
TTLL1	GSDMC	FAM166B
ADAMTS3	ISG20	ASB16
CER1	PON2	CD247
SLC41A3	PBXIP1	ZNF862
WDR48	PIK3IP1	PON3
ATR	CLGN	GRIA3
NRIP2	PRKCQ	SMOC2
CHD3	PLA2G1B	WSB1
FAT4	ANXA2	RBFOX1
CKAP5	HERPUD1	PDPR
NBAS	TAX1BP1	HMCN1
BTRC	IKBKE	ISM1
TP53BP1	APLP2	STAB2
ZNF214	TNNC1	COL25A1
ARMC10	CAPN2	NAA60
GTF2H2	RNF13	PTGFR
GTF2H2C	AADAC	NALCN
GTF2H2C	ADIPOR1	NFASC
PPM1L	PPP1R8	RNF32
PCSK4	CD9	ACTN3
SYNGAP1	TXNIP	EFCAB6
TOX	MARK3	SGCG
SLC8A2	AGER	PALLD
DLAT	CYP4B1	LRRC6
NTS	CHKA	TMOD2
ARL5A	CCRL2	UACA
ACVR2B	CC2D1B	MORC4
CACNA1H	MIA2	EFHC2
ZP2	CCDC82	NEK5
CLPB	SLC45A1	MAMDC2
S100PBP	HPN	SFRP4
KIAA1549	IRX2	C16orf71
PRRC2A	NDP	PPIL6
MIER2	LRMDA	METTL24
GTF3C1	ATP6V1H	SLC38A4
CNOT3	SUMF1	MARCHF3
TCF7	LOC100130207	CCDC33
POLH	CCNI2	ANKEF1
TLN2	KDF1	UBA5
DSE	IRX5	CCR4
GRAP2	ZNF2	ZNF23
FECH	CYB5RL	CFAP58
ADNP2	PSMF1	WDR49
RPRD1A	EPCAM	NR1I2
SLC25A43	CD47	FNDC1
PPP2R5E	METTL7A	SLC6A4
CTPS2	HOOK2	PRG4
PHC1	ABHD18	TTLL9
INPP5F	BCKDHA	CEMIP
CHAMP1	SIAH2	CSH2
KHSRP	CSAD	CSHL1
TCOF1	TSPAN15	CSH1
ABL1	TSTD1	NRSN1
PRPF4	GLOD5	MX1
FIZ1	YJU2	MAATS1
PTBP1	ELL3	ADAMTS16
TRANK1	AOC2	CPXM2
MAP2K5	BSPRY	TCN2
METAP1	SIRT2	ENTPD8
VPS35L	TBCC	CELF6
IFT140	ZDHHC3	ZSCAN10
LIX1L	NCSTN	GRIK1
AMBRA1	WDR45	SERPINB5
PPAT	HMSD	FER1L6
MARCHF5	RMDN2	C1QTNF3
THADA	EFHB	C1QTNF3-AMACR
DVL3	UBE2L5	SLC13A3
HEXD	RFX2	RBM20
TCF7L2	VPS16	GPD1
NTHL1	CATSPER4	CA1
FARP2	VSIG8	NWD1
PRDM15	FMO4	MAP3K19
DTX4	GAS8	SPAG6
DYRK1B	CD33	IL5RA
ACO1	CATSPERE	LRRC43
NUP205	CRHR1	CPA4
SNAPC3	LINC02210-CRHR1	SAXO2
DHX9	CRHR1	FRMPD2
EPHA7	LINC02210-CRHR1	ELOVL4
ROBO1	DUSP23	SCARA5
TIAM2	RHOD	DCDC1
MRPS27	SRD5A3	CCDC60
SEPHS1	POLD4	PROSER3
DCLK2	SLC35C1	PDZRN4
KDM2B	ALG2	EFHC1
ZBTB45	USP4	KATNAL2
EPHB4	LOC107986084	ADGRD2
G3BP1	JTB	TREH
BUB3	MPG	PLIN4
MAEA	TINF2	SNX29
MMACHC	NKIRAS2	CDC42BPG
TNPO2	SAMD13	MTMR6
DLG5	LYSMD4	WIPF1
SLX4IP	NRG4	IL1R1
LRPPRC	TMEM164	DIAPH1
RCBTB2	RTL9	PLEKHM1
MEX3B	HVCN1	DOCK9
ZNF462	RSAD2	SH2D4A
FAM189B	ESR2	PTPN11
MEAF6	PRPS2	PTPRB
EHMT1	VWA2	ERG28
AP2A2	SLAIN1	ACVRL1
USP10	ZFP1	SETD7
LIG3	ERBB2	SFXN3
ZFHX3	DDX21	NEDD4
TP53I13	CLDND1	LAMP1
RAB11B	CRBN	CYB561
EIF4ENIF1	ZNF205	CCSER2
PCDH18	TICAM1	LYST
ARHGEF17	PLEK2	TUT7
AHDC1	FLOT2	SPAG9
ZNF512B	SESN1	WNT9A
ZNF579	TCAF2	SLC12A6
RGS17	C12orf66	ECE1
ZNF709	ETV5	ABCB6
COL21A1	MYRIP	RAPH1
TMEM26	SH3BGRL	WNT3
NUMBL	ZNF740	LOC101929777
HEATR1	MANSC1	LGR6
ITGA7	IL17RC	PDE1C
SDCCAG8	OMA1	EML1
PKP4	CLIC4	GJA1
PCDHB15	SELENOF	LAMP3
MAPK8IP1	FBXL5	ZBTB24
INPP5E	FUCA1	TPP1
IGSF1	OSBPL10	IRAK1
COL6A2	CRYL1	ELF4
MARK1	TMEM59	GPR155
ZNF236	YPEL5	TRIM22
RUNX1T1	IRF2	MFSD6
IP6K1	FBXO9	CAST
ARFGAP1	TMBIM6	BECN1
KIF21B	COQ8A	CD44
CAMSAP1	MYOZ1	ADGRE5
GPT	ASB8	DOP1B
GNB5	FBXO38	MGAT4B
PIWIL2	POC1B	OGFRL1
F7	SCP2	ABCB10
SLC39A5	C6orf89	SLC17A5
ALDH4A1	BLVRB	DGKA
AMIGO3	PPP2CB	ITPK1
LHFPL1	FHL1	TTC7A
PCDH7	MR1	EVI2B
TCFL5	SAR1B	NPR1
NRK	EGFL6	C16orf54
XYLB	UXS1	RTN3
SETBP1	SDR42E1	ABHD5
EPHB3	CTSW	CHFR
PLK2	DYNC1LI1	MINK1
RGS9	RAB1A	TAF8
APOBEC2	RHOJ	SORT1
PPP1R3C	MBNL1	ACSL4
PDE7B	MICAL1	SLC1A1
COG8	CXCR4	GRK3
CACHD1	SCYL3	LACC1
APLNR	CLTC	NIN
RAB40B	ATP2C1	WDR81
MICALL2	PNPLA8	PHACTR4
FBN2	TBC1D8	RAB11FIP3
CNGB1	MAT2B	GPR137B
PROM1	LMO2	SGK1
ZNF286A	SLC39A9	EZR
WRN	FBXO8	ZNF792
CHPF	FAM126B	SLC25A19
PUSL1	ARMCX1	MAPK9
COL6A3	ERLEC1	FAR1
IPP	AMFR	SFXN1
GPR137C	ABLIM3	TMED10
CUEDC1	YPEL4	RSU1
CHODL	TGDS	DCLRE1A
KDELR2	NBN	SLC5A11
THAP6	FAM214A	XPOT
CNTN5	TM9SF2	NPAS2
COL1A1	GCLM	MMRN1
COL5A2	ME1	NHLRC3
ZBTB33	SDCBP	CHST15
RNLS	MEF2A	MAN2A1
KLF12	B3GNT2	EPHX3
MID1	PICALM	DNAJC10
SOGA3	OSBP	RRM2B
SYNE1	SNX4	REPS2
AR	GOLGA5	RECQL
SEC24D	WDR11	PLIN1
ANK2	ASPH	CFB
MIOS	ATP1B1	SLC36A1
REEP1	ANKRD13C	SUSD5
GJD3	PTPN12	TFCP2L1
ZNF132	RIN2	MRPL16
SHC4	RNF103	IKZF1
HSDL1	CALCOCO2	WWC3
ATP6V1C2	USP15	FAM126A
ALOX12	ESYT2	MYO5A
IQSEC3	RNF146	TMTC1
RASGEF1C	TSPAN12	GAL3ST2
GRIP2	RASGRP1	TNFRSF21
SVOPL	TANK	CA5B
SSR1	ERBB3	PDE4D
LIPC	RNASE4	ITGA2
GORAB	CCDC17	SH3BP5L
GUCA1A	ARHGAP25	PLBD2
GUCA1A	CCDC47	CDC42SE1
CTH	BNIP2	ZBTB47
DAB2	ARHGAP29	APPL2
LOC112267931	ARHGAP44	MFSD13A
GNA14	STXBP6	HSD17B12
SEC16B	MAP3K5	GLUD2
CRYZL2P-SEC16B	CHRM3	MGLL
SMTNL2	GNL3L	FAXDC2
SLC1A3	AKAP10	MON1B
VSTM4	DIS3L2	LRRN4CL
ARHGAP5	MAPT	HRCT1
ZNF197	L3MBTL3	PVR
ZNF660-ZNF197	SYCP2	GCH1
IARS2	GGCX	CLCN4
ZNF570	STRC	RCAN3
COL14A1	DGAT2	FASN
RIOX2	CYP2J2	TTC24
USP33	FBXO32	SGSM1
COPB2	CASP7	FRMD8
POLR2B	MXI1	MTHFR
MAX	UBXN2B	TPK1
LTA	MATN3	B4GALNT3
UGP2	ST6GALNAC5	TSPAN14
HDHD2	IL13RA2	DGKD
ZMYM1	FAM118A	SLC6A6
KRIT1	SCUBE1	LMTK2
KRIT1	NAMPT	SEMA3G
CAP2	TBC1D15	SCARF1
METTL15	IFRD1	VDR
ANO5	ITM2A	GALNT10
GPRC5B	ZNF483	SYT14
POT1	CCDC110	GASK1B
SGCD	PYHIN1	PYGB
TMEM68	PDCD4	SEMA6A
NR2C1	CREBZF	HEG1
NPPC	TBC1D23	SH2B3
TTC37	IFIT3	FZD4
SMAD1	PPP1R14C	IGF1R
FRMPD4	DOP1A	SLC38A2
FBLN7	FRK	ZFYVE26
FAM81A	PCMTD1	PTGIS
TMEM200B	LRRC8E	TTLL7
YY2	RGS3	VWF
CNTNAP1	DLEC1	PIK3CG
CSNK1G1	RETREG1	CPT1A
CDKAL1	FERMT2	CD109
SEC31A	AKR1C3	LRRC8C
DCN	NDRG2	WASF3
COL3A1	MUC1	SSH2
POLR3F	PRKAG2	WSB2
FAM210A	EFNA1	HACE1
ITPKA	PPP2R5A	CCDC85A
PGM1	N4BP2L2	CRLF3
KDM8	CHMP5	MTX3
ANK1	BLOC1S6	EFCAB12
CCL26	CD69	MED12L
GDAP2	NMI	DRD4
PHOSPHO1	RGS1	POLG
EPB42	PPP1R15A	NPR3
BBS4	GAREM1	DRC1
YME1L1	TMOD1	PORCN
MTMR2	ITLN1	PANK3
LNPK	CP	TMEM214
ALCAM	CYB5A	ZMAT3
SMPD3	TMPRSS3	SEPTIN10
MTMR7	IFIT1	RUNX3
SLC6A3	ABCA5	CYB561A3
DHRS2	MAP3K13	CGREF1
TRIM58	ZNF506	ARL4D
CERS3	DENND3	TAGAP
KRT222	SQSTM1	SGK3
EFCAB3	CCDC50	C8orf44
TNFSF11	ACTN2	C8orf44-SGK3
PRTG	MDM4	TMC5
SERPINF1	FGF7	CGAS
COL8A2	USP44	TMCC1
WNK4	P4HA2	SLC35A2
GPAM	NTN4	MS4A8
CPED1	ARRDC3	NLRP3
CDNF	ARHGEF37	FLT3
SORCS3	USP54	GIT2
PTPRD	TNFRSF8	PLD1
CCN4	C21orf62	DNAL1
FRAS1	STXBP1	PPP1R9B
ZNF322	UNC5CL	PCSK7
NRP1	GJB2	UGGT1
ZNF280D	PER2	HTT
ZNF280D	PDGFB	MYO9B
ACADSB	PFKFB3	ARHGAP6
SNX14	NBR1	PNPT1
VLDLR	STK38L	MPPED1
LHFPL6	RELL1	AGTPBP1
KLHL9	CALCOCO1	CEP104
CHRNA2	SUN1	SNPH
FGFR2	RBPMS	CLPTM1L
ZNF248	YPEL3	PNPLA6
RNF2	LMO7	CLUH
CLMP	GPRC5C	SPG11
PKP2	EPB41L5	ST6GAL1
ANGPTL2	LRRK1	PHLDA2
IKZF2	GRAMD1C	PTGER4
BMP3	TC2N	MRS2
SENP7	FLCN	TECPR1
JRKL	ALPI	ENG
SNORA31	PLLP	LDLR
MBD5	TGFA	FICD
PRSS12	HLF	ACSL1
ADD3	ZDHHC21	SREBF2
ZNF557	APPBP2	LPIN2
ZMYM2	EZH1	CHST12
GLG1	OCLN	BDNF
TCF12	ABL2	SH3RF2
PSMC2	CLIP4	KLF2
CCL8	CCNY	ZDHHC9
SBSPON	TAPT1	APBB1IP
SPRY2	GBE1	IL7R
TSPEAR	GK	SLCO2A1
PCDH12	GK3P	C3orf36
IL15	MAPK13	VIPR1
GPR75	SLC49A4	TSPO
COMMD2	NOP14	SLC9A7
GTF2H1	SERPINF2	CCM2L
ESRP1	ANXA8L1	GPR182
EPB41L3	ANXA8	LAPTM5
CRYBG1	UVRAG	PREX1
SLC7A2	ADAMTSL4	XDH
MAML3	FUT11	ANKRD1
ERLIN2	VSIR	STEAP2
TACR1	GRK5	LRRC10B
FCHSD2	GADD45B	MED25
COL4A5	ESYT3	CIITA
LRBA	AKAP1	ITGAL
EPS8	ACSS2	KCNA3
SUCLA2	WDTC1	SIPA1L1
PIAS1	ATP6AP1	CEMIP2
FAM131B	PFKP	DHCR24
CDH19	SFTPB	FAM155B
VWA3B	LRP10	PIK3R5
PLS3	ITGA3	RABAC1
ZNF608	SERINC1	PLEKHB2
CNOT2	NEDD9	PI4KA
PGGT1B	BCL2L1	PIK3AP1
PDE1A	NR1H2	SLC25A48
ZNF791	POR	JAK3
SLC25A32	TIPARP	P2RX1
NLGN1	BAIAP2L1	MRPL34
DLG2	RAPGEF5	AGAP2
ADCYAP1R1	TMPRSS2	MCIDAS
CUL5	M6PR	FADS1
CD34	F11R	CSF2RB
SMAD5	SLC11A2	VMO1
SOX5	MPP3	PLTP
ELP3	NFKBIA	CORO6
ZSCAN12	BAG3	CD58
MYO16	MTCH1	RAB44
ZNF616	CCR7	SIX2
RARB	ZBTB16	ZNF609
TBC1D32	BCAR3	CLCN7
SMARCA1	MIG7	MAPK10
ZNF658	SLC3A2	HK1
GPM6B	PIBF1	CLEC4D
OCEL1	CLU	PALD1
LRRTM4	UBAP1	GGA1
PIGZ	CGNL1	FAM174C
B3GNT9	AFDN	PICK1
VEGFD	CARMIL1	SMYD4
MRPS5	CD55	MROH1
ZSCAN20	FOXO1	ZMIZ2
GULP1	ZC3H7A	WWP2
ARHGAP20	IRAK2	FGD4
METTL14	DYNLT3	TMEM38B
ZNF615	GCOM1	NADK
MMP23B	MYZAP	NUB1
BCAS3	TUFT1	TMEM102
TLR5	CCDC68	HGS
COPB1	PRXL2C	LONP1
FMOD	TNIP1	ZNF200
MTREX	RGS5	ANKRD29
TAFA1	CHMP4C	SLC38A10
HTR1E	ZNRF2	L2HGDH
CAMK2A	MUC20	MLXIPL
EPHA5	PRKCH	ATP6V1A
C1QL2	LMBRD1	SLC7A1
TRIL	SPON1	VPS26C
FSCN2	MAOA	SMAD9
AP4E1	ARL8B	TRIM35
UGDH	PPM1A	SLC66A2
RNF208	HMGCS2	MRTFA
KDM4A	TTC7B	ZBTB46
NEK4	RRAGD	PPM1F
ZNF333	CLEC1A	CDYL2
TPGS1	SNX25	SPRED1
SLITRK2	JAM2	SLC26A2
MPL	TENT2	ITGA6
BBS7	GRB7	SCHIP1
FAT1	STXBP3	SCHIP1
DDX31	CHMP2B	IQCJ-SCHIP1
FAM124B	RABL3	TGM1
ZNF667	GABARAPL1	IRF8
SLC39A10	MAF1	ACTR3
WDPCP	CEBPD	FA2H
SHQ1	C15orf39	NOS3
SYNPR	MFN2	HSPA12B
TMEM187	TBC1D10A	DKK1
PPP2R2B	MAN1C1	THBD
RFWD3	LTF	ESPNL
P2RX3	PXN	CLN8
P4HTM	SMIM29	ARNT2
TIPRL	METRNL	LRRC59
HNRNPK	TRAF3IP2	XYLT1
WDR59	ACTN4	ZNF699
KCNG2	C1orf43	ASCC2
WNK3	CNN2	RUNX2
API5	PDHX	PROSER1
GLI2	SLC39A8	HIPK2
HIF1AN	EDA2R	DENND5B
MPDZ	ATP6V0A1	PAK4
FMNL2	SIK1	TMUB1
PBX3	SIK1B	ESYT1
ILDR2	CRY2	LRG1
NMUR2	CYP1B1	FLNA
KPNB1	CSF2	SLC16A7
TNPO3	OVGP1	RARA
FLNC	PER1	PALM
MORN1	DNAJB1	CLDN18
PRR12	CT83	PRX
VSIG1	SGCA	SORBS1
ENAH	INO80	SLC9A1
ZKSCAN2	DPP4	MERTK
RASA3	UBALD1	CPNE2
ZMYM4	NDEL1	CXCR2
DCUN1D4	MAB21L4	KL
G2E3	TENT5B	MAN2B2
NFXL1	BCAM	INPP5B
ZNF334	ARHGEF3	ZNF366
IL17RD	RORC	NRG1
KIAA1755	KLF4	ARHGAP27
CD8B	BAIAP2	ARHGAP45
CD8B2	CFD	CD300LG
FMO3	SH2D3A	OSBPL11
C18orf54	WBP2	FCN3
CYP2R1	SLC41A2	SIRPG
STK31	SDC1	ALDH3B2
CDH4	WDR47	GPR146
KLHL31	STAT6	IL1RN
SH2D1B	MAN2C1	ATP6V1B2
NPAT	SYNE2	SH3TC1
SCN9A	GAS6	ARID3B
HMBOX1	WHAMM	KLF6
WDR43	PGAP3	FGFBP2
GRHL3	ASPSCR1	CAPN9
MMAA	HSPB8	STARD8
KCNJ3	CDR2	ENTPD1
ITIH1	PPP1R35	OSMR
HEPHL1	CLDN7	FLI1
DLK1	TUBA4A	TMEM71
LRP2	TMEM176B	ROBO4
NUDCD1	C19orf33	MMRN2
GABRD	XBP1	ABCC3
WASHC2A	ST3GAL5	SLC25A4
WASHC2C	ICAM4	ADAM28
ATP10B	RAPGEF3	ITGA5
ABRAXAS2	ABCA4	ANGPTL7
CAPN3	HOOK1	RGS6
HMOX1	FAAH2	BLK
TRNT1	SVIP	TMEM51
ZNF112	ZNF749	TBC1D25
THAP9	MAPK3	PIGS
MSL2	NECTIN2	C7
GPR37L1	DUSP22	TRABD2B
SMAD2	CHMP4B	CCL20
PIK3C3	USP36	SERPINA1
HBS1L	DOCK6	RAD23A
PEX13	TRIM3	RARRES1
SPATA5	SYNM	GOLGA8K
GPR35	SLC22A18	GOLGA8T
IGFL1	MLPH	GOLGA8K
IFI27L1	CLNK	GOLGA8O
MUCL3	NEU1	GOLGA8N
SNORA2A	TNFRSF1A	GOLGA8H
SLC23A3	RELB	GOLGA8S
MEPE	CD81	GOLGA8M
SNORA11B	SPRYD3	GOLGA8J
PMS2	TFE3	GOLGA8G
GRAMD1A	ALAS1	GOLGA8Q
SLC1A2	FMO2	GOLGA8O
FLRT1	SFTPD	GOLGA8R
CRACR2B	CLTB	GOLGA8F
TRDN	ALS2CL	MOB2
PCDH17	CARD10	NOTCH4
IL25	SLC16A3	RABGGTA
BFSP2	SPRYD7	PIGR
LGALS13	SYNGR2	TSPAN4
CACNA1B	SCAMP2	IL20RB
UBQLN3	RAB17	DUSP8
WDR64	UNC13D	AOPEP
MYADML2	SCNN1A	CXCR5
ZNF790	PRKCZ	UBE2D1
CRYM	ILRUN	LTO1
PROX1	CNKSR1	GPATCH3
MYOZ3	FAM114A2	TSSK2
PLPPR4	USO1	SAMD3
QRICH2	PPARGC1A	PPARGC1B
SPP2	MAP3K20	WDFY2
HEATR3	CYP11A1	INHA
ATP6V0A4	SPARCL1	KCTD5
RPL29	MET	VWA5B1
NELL2	RILPL1	SLC7A11
CDH16	GJC2	LRRC15
POLR3G	ATXN2	TBC1D9B
THSD1	KIF16B	MED16
NPB	PHACTR2	CNTD1
ARL4C	SELP	FUT1
TRIM66	TRIM39	SPATA25
EPHB1	LINGO4	ELFN1
CD3G	FAM114A1	SORBS3
STAU2	NAP1L2	IARS1
RUFY1	RASAL2	XPO6
KIAA1324L	C2CD6	ZBED4
ORMDL3	HDC	PLCB3
GPHA2	KCTD2	SLC35E4
ZNF92	GFI1	TIGAR
SERINC5	TAOK3	RNF123
COG2	AARD	UNC5B
MAJIN	CXCR6	ELOVL3
PRSS36	CLEC9A	C1orf56
EFCAB14	KCNMA1	NPW
MPP6	GZMK	INTS2
VILL	BIVM	ERI2
SLFNL1	GATA3	ITGB5
BLZF1	MAP3K14	LRIG3
FCER1A	MYO5C	CRYBG2
GPLD1	MIER1	APLP1
BIRC2	MACF1	TUBB2B
POSTN	KIAA0754	MVD
RAB2A	SLC30A3	PIGQ
ARFIP1	ATMIN	ALPL
ZNF267	ITGA4	ADAM8
ZNF181	KLF10	RELT
CTSC	MYO1B	RTN4
RINT1	FBXO30	PLEKHM2
AFG1L	MAOB	ADRB3
CACYBP	GOLGA1	TEPSIN
RTF2	GOLGB1	SLC38A11
EMC2	NARS1	SETD6
WTAP	APC	RIMS2
RBM39	BIRC6	PKN3
ATF6B	IPO8	GPR4
SPPL3	TRIP12	MAP7D1
ENPP2	SLMAP	GREM1
CYYR1	LAMB2	RIN1
TMEM199	CAMSAP2	ARHGAP4
OSER1	CEP350	C19orf38
BNIP3L	KCNQ4	SMG5
DBT	PCF11	RBM19
GTPBP10	SCAF11	TRIM55
LOC101927446	MOXD1	CRYBA4
NPTX1	ROCK2	FAM78A
SMU1	SPOP	SKIV2L
TMEM161B	SLC16A11	NUP85
R3HCC1L	KMT5B	BRSK2
UTP18	ECPAS	ARHGEF18
CNDP1	ERCC4	ARHGEF18
TMPRSS6	GNAZ	CYP2S1
SMIM15	SSX2IP	RASGRP4
PCNP	DHRS12	AMDHD1
UBE2G1	HSPA12A	ARRB1
UBE2D3	GOSR2	FPR3
ZFYVE19	BTBD10	TNFSF13B
FANCE	OLFML2A	ADGRE1
HRH4	PCDH15	MYO1F
ZNF585A	MRVI1	TRPM2
KBTBD2	OPHN1	CD101
ABCB7	AGRN	C5AR2
GIN1	NHSL2	MFSD12
LYSMD1	FLJ44635	SLC2A6
PLRG1	GCGR	HCAR3
MFSD6L	SLC22A3	HCAR2
ARHGAP8	C1orf198	ADAMDEC1
PRR5-ARHGAP8	WNT7A	SNX20
SDSL	NR4A2	FOXN4
CADPS2	CETP	NOS1
PRDM5	TPM4	SORL1
POMT1	CMA1	NDRG4
GABPB1	ENPP6	FCGBP
UTP25	FILIP1	SIPA1
ZNF555	MSANTD1	SEMA6B
IL17RE	DPP6	PDLIM4
APOB	SOSTDC1	CCR9
ZSCAN25	ZNF182	FMN1
ARMCX5	SEMA3E	C2CD4D
ZNF551	LAMC2	OLFM4
KANK4	EMB	GADL1
SLC16A2	DPP8	GLYATL1B
GNAI3	ITGB1	MMP1
FAM234B	ARHGAP17	CLDN10
TAS2R4	ADGRL2	LILRA6
TTC32	MAPK1	LILRB3
MED21	SLC25A24	LOC102725035
BRF2	WDR44	LOC107987425
ZNF543	LGALS8	LOC107987462
NPRL2	COL4A2	CHI3L2
RBM48	DOCK8	SYT13
TM9SF4	FLRT3	VNN2
CXorf40B	RALGAPB	SERPINA3
CXorf40A	EDEM3	MMP9
CLVS2	HSPG2	GRIN2C
CLCNKB	UBP1	AQP9
CCDC22	TMX4	BNIPL
HNRNPF	PREX2	MUC5B
TRMT11	STEAP4	SCGB3A1
LRRIQ3	SAMD4A	LAMA1
IL27RA	ZSWIM9	DHH
PIK3C2G	HPS5	HRAS
FAM227B	SH3KBP1	CTDP1
SLC25A26	MDC1	NCR1
ABO	HARS1	FIBCD1
JAM3	CANX	IL21R
NDRG3	FNDC3B	OSM
RAVER2	LRRC1	FANK1
SERF2	RCSD1	LOC110117498-PIK3R3
COX11	ARHGAP1	SLC30A2
ENOSF1	UBIAD1	DRD2
VIPAS39	AMPD3	GNB1
CAND1	FAM83H	TIMP1
NADK2	SLC23A2	GALK1
HIBADH	TMEM125	SCARB1
PPP3CB	VPS4B	DCK
TADA1	SLC12A4	TMEM150C
DCLK1	KRT19	KIAA1549L
INVS	DDHD2	FCHO1
ZNF761	SLC15A2	PPP2R1B
ROBO3	CERT1	TNFRSF11B
KCNK5	MTRF1L	UTS2R
POMGNT2	DCAF6	GPR37
CAPN5	SAMD9L	ADGRG2
EIF4A2	RPS6KA3	ARMC4
TMEM108	CD3E	DMXL2
RYK	SLC22A5	GAS7
RPRD1B	ESCO1	DNAJC18
SRGAP3	KAT2B	EOGT
ZBED8	SLC34A2	DIXDC1
CDH20	NIBAN1	SORCS2
ERLIN1	PARP14	PKD2
MROH7	MLKL	ZHX3
MROH7-TTC4	TNFAIP8L3	CLCN5
ART5	ACAD10	KANK1
ARMCX2	TTC38	P2RY1
CMBL	PDGFA	MAST3
SIAH1	TDRD7	SCAMP4
ZNF189	ARHGAP24	OTUD3
LIN9	LRRC66	EFNA5
GRIN2B	CTSO	CDH23
VPS35	ANGPTL1	XPR1
ZNF493	PLEKHD1	SGTB
EPN3	C9	TMEM259
ANKMY2	TNC	SLC24A4
NUP54	CFAP70	HTD2
EDRF1	PLP1	ADGRA1
TERF2	APC2	CASTOR3
CNOT7	C1QTNF9	CASTOR2
ZNF639	C1QTNF9B	DUOXA1
EXT2	CASP5	DUOX1
METTL9	HSPB7	PITPNM1
ZNF133	CCR6	PAPPA
FN3KRP	CMTR2	SULF2
BMPER	SCO1	CLDN8
EIF2D	CRYZL1	SPSB1
DNPEP	CD1E	CAPN13
RORB	TFPI	TBC1D9
POGK	CRY1	TSPAN10
CASD1	GHRH	NEK10
ZNF595	AP3B1	INTS3
ZNF726	SNORA63	CFAP54
TGFB3	TENM1	DGAT1
PAK6	PAFAH1B1	ABCC5
BUB1B-PAK6	TPR	MYB
SENP8	TAOK1	CCDC169-SOHLH2
RNF138	LRGUK	SOHLH2
COX7A2L	MIA3	DPYSL3
CYP26B1	ZNF280B	CORIN
PTPRA	MLLT3	SLC16A14
MEGF10	EXOC3L2	PARP8
RSPRY1	TRIM62	C2CD5
LGI4	IMMT	FOCAD
GLOD4	FRAT1	MCF2L2
PTGES3	UTP14C	ENPEP
YWHAE	TULP4	FBLN2
SMG7	ITGAE	CCN3
PDK1	CCN2	STK32B
SHC1	SYNPO2	GALNT6
PRMT2	CALHM5	SH3GLB1
BIN1	UBQLNL	UCHL5
NCK2	OXCT1	TOX2
FBXO16	CDC42BPA	TNRC6B
CBFA2T2	MYOCD	SPATA2
ZNF473	SP110	SLC18A1
UNK	OPLAH	PGR
LSM14B	CBX7	MMD
PRPF8	SLC25A25	BSG
SNRNP200	C3	BICD1
STAMBP	PLA2G2A	B3GALT2
PCID2	FAM83E	RTN1
EPS15L1	MDGA1	GRIK4
BANP	RBP4	CYB5R3
ACVR2A	PCOLCE2	CCDC103
FXR1	DNAJA4	EPHA2
CSNK2A3	DEF8	EAF2
CSNK2A1	EBF1	LIPT2
SF3A1	XCL2	SLC19A1
INTS7	XCL1	ADGRE2
CTNNA3	THBS1	FAM181A
LTBP4	TDRD10	EPOP
TDRKH	SLC10A4	AKNA
ZNF559	ARHGEF38	NCLN
GYS1	FAM76A	APBA3
WSCD2	DPP7	DNAAF5
UPB1	AP5Z1	SYN1
PAIP2B	HEY1	FLVCR1
PRELID2	P2RY2	SUN2
PNRC2	GALNT15	PAQR3
NKD1	LOC102724488	UGT1A1
GPRASP2	SYT15	TMEM25
ARMCX5-GPRASP2	HES4	SLC35F3
ZNF84	TSKS	GALNT2
RBM5	WFDC2	AP1S3
ZNF587	ATF3	GALNS
ZNF417	TAPBPL	PAQR5
GPBP1	ARID5A	WASHC5
STX17	TMEM61	NCDN
SLC25A27	VTCN1	PTPN9
UTP20	DUSP14	SLAMF6
PANK4	P2RY14	CASP3
ENOX1	SGIP1	ADCK2
TLE3	NDUFA4L2	MOGS
MEF2C	SERPINE1	IGSF8
MYO10	SLC2A4	DOK6
MLLT10	PLEKHF1	KIF1A
RBM26	XIRP2	USB1
NFYA	TMEM190	PCSK9
CREB1	NPFFR2	DHCR7
GUCY1A1	SLC12A9	AACS
COL6A1	TRPM5	ANKRD9
LMAN2L	TENT5A	CRELD2
RBM12B	DNASE1L3	KIF3C
IGDCC4	KIAA0232	ATP13A2
BCL10	STK38	TRABD
ALG13	SNORD10	CCNO
CLUAP1	CCDC7	HYOU1
ZNF287	LMNTD2	NDUFS7
ZNF500	MAGIX	SHKBP1
TRIM7	C11orf96	COX18
NSUN7	PZP	ZFAND4
TYK2	TNFRSF14	CMTM1
SNAP91	POF1B	GRB2
B4GALT6	SLC22A31	HIRA
ICE2	ZYX	VASH2
ZFP64	MPP5	ENTPD7
RMI1	MACC1	ORAI2
TUBGCP4	STS	C9orf135
MRI1	STARD13	MFAP5
DPP3	DAAM1	COL12A1
TBCK	MOCOS	ATP8B4
PLEKHA6	SETD3	SCGB1A1
TST	LARP4B	CKMT1A
ALG12	AKAP13	CKMT1B
ZNF773	EPB41L4A	IL1RL1
PGAP4	SLK	MAPK15
ACSF3	GRIPAP1	HMGCR
CTSF	RUNDC1	CFAP77
CELSR2	TMEM255A	CFAP157
HNMT	GNPTAB	CCDC151
ARHGAP28	ZNFX1	FBXO2
NEK8	PPFIBP1	RSPH10B2
MTCL1	NFE2L1	RSPH10B
NID2	RALGPS1	PANX1
B3GALNT1	NOMO1	FOXD2
NECTIN3	NOMO3	GAS2L1
LMO4	NOMO2	UBASH3B
TMEM155	LOC102723728	CLCA1
CTDSPL	SYT8	TLR8
CUL2	CUL9	FAR2
ZNF91	SRPRA	CCDC78
ZNF184	RNF10	HAGHL
VTA1	RABEP1	TMEM104
RPE	CC2D1A	TOGARAM2
RPEL1	SHANK3	EML3
OTUB2	MFHAS1	OTUD7A
ARMC1	EXOC3L1	VPS18
TMLHE	NPDC1	SERPINA5
WDR5B	PDLIM5	IRF4
KIAA1107	PEX16	MAP3K10
BTBD8	LETM1	LSS
CCNG2	ENO2	CHPF2
FBXL4	WFIKKN1	EMC10
PRKD1	LPCAT1	SFXN5
COG6	TNS4	LKAAEAR1
DCTN4	TFEB	RASAL1
GOLGA7	TRIB1	IQCE
NUFIP1	TBC1D2	S100A3
STAM	CRIP2	SFN
SLC30A5	TGFBR3	SLC6A9
TMX1	ARC	CDC20B
SYPL1	KIF1C	HSD17B7
RGL1	MISP	EVI5L
VANGL1	ZDHHC1	KLHL5
TESK2	SLC44A4	TGM7
AZI2	DEPTOR	SOWAHD
WDR31	TMEM238	BATF
ZYG11B	TAPBP	RCAN1
LZTFL1	PARP12	PLAUR
KCTD18	ALPK1	CD177
DCAF12	GRASP	AGTRAP
CCNG1	ABTB1	NPL
PPM1J	KIAA0513	MGST3
PARP15	PMM1	RPN2
ING3	RP1	SMAP2
PPHLN1	LOC107984125	REXO2
YIPF2	TPSD1	TREM2
SGCE	TPSB2	LITAF
CASS4	TPSAB1	P4HB
PIPOX	LMOD1	VSIG4
ARL14EP	FILIP1L	NCF4
CYS1	ZNF852	TNFAIP8L2
PPARA	TTC19	DEF6
TAS1R1	ICE1	UCP2
RPGRIP1	NFATC1	ADAP2
ERAP2	CPA3	CAPG
IQSEC2	CCDC102B	SLC31A2
ZNF527	SLC49A3	MCEMP1
PRKN	KIAA0895	DEGS1
IL4R	DST	SAMSN1
CASP4	PARN	LOC388813
SH3D21	SOD3	GRM3
FHL5	ITGB4	CD84
PAQR9	SFMBT1	GPR160
P2RX2	ANKH	CASP1
LY6K	ELMO1	RAB19
IGSF11	NKD2	TMIGD3
TMEM186	IGFLR1	CD52
ZAR1	DMTN	SCPEP1
CCNB1IP1	PTGS2	ACAA1
FBXO3	HAS1	ACAA2
NFKB1	SLC43A2	RDH11
CERS2	SNX22	HADHA
TM2D1	GZF1	GPR34
SNORA47	ADAMTS14	ACOT6
GRTP1	MAPRE3	PROS1
ADH4	TOGARAM1	STAP1
TMEM63A	ANXA9	MCUR1
RBM7	RUNDC3B	VPS29
DDAH1	ZNF329	AOAH
TEC	RNF14	OAZ1
SH3YL1	LONRF2	CNOT8
ZNF45	CDKL2	RAP1B
KIRREL3	C1S	SLAMF1
APOA4	ZNF460	NKX3-1
HAPLN4	GOLPH3L	PEX7
MPV17L	HACD4	TPRA1
RNF183	VRK2	LY96
ATP8A2	SATB1	NAIP
SULT1C2	LIMS1	GPX4
ABCG4	LIMS4	PLP2
ALDOB	LIMS3-LOC440895	SLC39A1
IL9R	LIMS3	NINJ1
BLNK	SEL1L	ARL8A
MYBPC2	TIMP2	PRKAB1
NIPAL4	WDR7	ETFB
UBE2Q2L	ATM	LOC100509620
EYA1	USP53	AQP7
C5orf38	CYLD	LOC112267859
FOXP2	JAK2	MLX
TMED6	CNST	STARD3
IRX1	TK2	TLE6
MSX2	RBBP8	CCL2
ID2	NAV2	SDCBP2
RGL3	ABI3BP	MS4A6A
ACSM3	ADAMTSL3	KLHDC8A
CA12	GUCY1A2	DELE1
WDR91	CHST11	NT5C3A
DACT2	LRRC8B	CSTB
EPHA4	ANKRD28	ORM1
HIP1R	DCAF8	ORM2
MRPL43	AGL	KISS1
ICA1L	TNXB	MAPKAPK3
CHRNB1	SARAF	AKAP4
CCSER1	ULK4	CENPB
EEF2	KIF3B	TMEM120B
PREP	TRPS1	FAM89A
LAMB4	SMC6	VAT1
RPS2	FAM13C	ILK
SLC35F2	MAPK8	PEA15
FGFRL1	OSBPL1A	CSRP1
RBP7	NKG7	RASSF1
RASGEF1A	MGAT5	PRR13
KCNK17	PPP1R3D	DHRS7
KIF25	VPS13A	CD63
RNF135	VIPR2	BATF3
TRIM65	PRKAA1	CA11
ULK3	THSD4	SERPINB8
VAV2	SULF1	AIM2
CPLX1	ZNF107	IDO1
GABRG3	MAVS	APOC1
BID	DOCK5	CAMP
SP5	DISC1	CHIT1
CHDH	NEDD1	HMOX2
DSC2	ATP11C	WFDC1
PIGV	TMEM131	CPVL
MEX3C	USP9X	RASEF
GALNT17	INO80D	GMFG
TESPA1	PIKFYVE	HLA-DMB
SUSD1	DICER1	ZDHHC16
TAFA2	EDIL3	PDLIM1
PAGE1	AHCYL2	KRT18
CLDN12	PPP1R3E	MS4A14
LOC102723899	TECPR2	RASSF4
AKAP7	LGR4	PCK2
TRIM36	PRR14L	S100A11
MRPL45	KIF1B	GLRX
ILDR1	PAM	FCGR1A
MOB3A	SEPSECS	FCGR1B
SYN3	LTBP1	TLR1
DHRS1	G3BP2	WIPI1
SLC2A9	SYT11	CCDC153
SNORD94	SLC2A10	ARHGAP30
IRX6	SLIT3	SASH3
ZC3H10	ADAM12	TM6SF1
MYCL	ENTPD2	GPR65
MESD	PGM3	LILRB5
ZNF835	COL5A1	ADGRL4
CCL28	GALNT1	ARF3
TMEM237	FBN1	SLC7A7
IL17RB	STK35	TM4SF19
HEPH	ANTXR1	FCER1G
UBE3D	PCYOX1	C1orf162
FREM2	UGCG	BIN2
USP27X	PHKB	LSP1
RAB28	AIDA	PARVG
KCNRG	PTPN13	TYROBP
DAP	NSF	CD53
MANBA	SLFN5	LILRA5
EXTL2	TFPI2	LAP3
TTC8	ACADM	MARCO
PTGDR	SAMHD1	STAC3
UBE2E2	PLA2G4A	ACAD8
SLC5A2	ANK3	GTPBP2
TCAIM	ITGB8	SIGLEC5
C1orf122	ACVR1	SLA2
ETFBKMT	FBLN5	TMEM100
PLEKHA4	DDX60	MBD2
CAPS2	PCSK5	PDK4
CORO2A	CYP4V2	ABHD16A
LASP1	STAT2	TSPAN33
PLEKHG6	IRF7	STARD3NL
TRIM67	HPS1	ADA
ZSCAN16	KLHL32	RAB9A
CIAO3	SLC16A12	RTCA
SIKE1	ZC3HAV1	ATP6V1D
SKP2	ALDH1A3	PM20D1
FKBP14	CDS1	PKD1L3
NHLRC1	MCTP1	EMC3
FANCF	ATP13A4	CXCR1
P2RX5-TAX1BP3	DOCK3	ZNF283
P2RX5	RERG	FAM133A
PACRGL	SLC36A4	TTC13
ATG4C	BCO2	SLA
ERVMER34-1	KIAA0556	SAMD9
ARHGEF10L	TRMT2B	ATG4A
SLC38A5	MPIG6B	IFI44
CNTN4	TMEM67	LPCAT3
TMEM134	SLC2A12	CD1B
TRMT61A	TLR3	PIGK
TRMO	SLC24A1	ITFG1
NLN	MON2	TMEM50A
SCAND1	PRELP	SPATA6L
WDR72	TCP11L2	PARP4
GLYCTK	TLE4	STAT4
CDC42EP1	DENND6A	LRMP
ABHD17A	XG	S100A2
TIGD5	CDON	FCHSD1
PACS2	BOC	DOK1
JOSD2	MAPKBP1	SH3GL3
SNORA22B	PKHD1L1	POPDC2
C9orf129	SORBS2	SP140
ALKBH7	FOXC1	CNGA3
COLGALT1	CCDC81	CMPK2
COG7	IKZF3	USP41
SNX15	HPSE	USP18
RHOBTB2	CRB2	SLC26A9
STXBP4	HCN4	MYF6
CYB5B	ENAM	MUC15
TM9SF1	GNAI1	SERTAD1
MRPS34	KLHL7	SLC2A5
PAFAH2	PLOD2	PIP4K2C
KEAP1	PDZD3	FOSL1
HHAT	TNFSF15	TMEM179B
KDM4B	SCRN3	RIPK2
DBNDD1	CRAT	CARD6
KAZN	BMF	NOD2
MEN1	PPM1K	CAP1
NR2C2AP	KCTD3	LGALS3BP
SPIDR	MEGF6	LYN
FBXO7	CNTN1	NQO1
CCZ1	TBX18	ANXA4
CCZ1B	CPE	TNFSF12
GDE1	ARSK	CCDC9B
HINT2	CMYA5	FBXW10
PRSS23	HAS3	CDRT1
TCTE3	FBXO21	TPM3
FOXA2	TMEM231	PLCB2
ALKBH3	WWOX	OAS1
FYN	NEURL3	CCND3
COQ2	ADSS2	LGMN
CLIC1	SOWAHB	HECTD3
MED11	MORN4	ALDH3A1
TMCO6	CILP	CCDC88B
SSR4	TLL1	POU2F2
NDUFB2	TTC22	ADCY4
AKR1B10	RFTN2	S100A4
SLC25A3	FRMD4B	SPATA2L
PRELID1	KLHL14	SLC66A1
RPAIN	SFT2D2	RAB4B
SLC29A3	ABCA12	SCGB3A2
SCG5	KLHL4	SLC35C2
ACYP2	ATRNL1	ADIPOR2
LRPAP1	PPIP5K2	NFKBIB
CLPS	VAMP4	ARHGAP26
SRI	CPNE8	ZMYND15
NQO2	ARHGEF28	ARRDC2
OSGEPL1	ANKRD45	KRT7
DHDDS	ITGA8	MFNG
HPS6	DDHD1	FXYD5
KCNAB3	KRBOX4	COX17
MFSD5	NT5C1B	LGALS3
RPS6KB2	NT5C1B-RDH14	S100A6
MTCP1	TRAPPC13	CORO1B
SEC11C	TRAPPC11	CNPPD1
TMEM208	SLC10A7	ARL11
LHPP	ZNF596	PECAM1
PLD4	HBP1	SCN1B
ZFAND2B	UBASH3A	CTSZ
PLEKHB1	ABCD2	CD14
MBP	FAM47E	ACKR1
PIGL	FAM47E-STBD1	ACP5
MAT1A	SNX1	MAFG
PIGH	EIF5A2	TNFRSF1B
RDH16	MAGI2	RHEX
WDSUB1	AGK	PRMT8
IQCN	CKMT2	AGR2
SYNE4	ZBTB2	AVIL
ASB11	A1BG	RGS18
CCDC185	CASC1	PHTF1
GSTA3	AUH	AMIGO2
IRAK4	ZBTB25	CERCAM
RAP1GAP	TPD52	SLC22A15
NR0B2	NMD3	FAM107B
GAA	LPCAT2	SP100
HAMP	LAMB1	RETSAT
LMAN2	SIAE	RNF31
RAB11A	TOM1L1	DPEP2
PTDSS1	AMN1	CLN3
FAM49B	GALNT12	CLN3
COX7A1	FAM221A	RILPL2
RWDD4	HADHB	CDKL1
ADPGK	SGPP1	TNFSF10
UBAC2	TXNDC16	CR2
LARGE1	PGM2L1	PHYHIP
ALAD	ABHD4	CRACR2A
GGTLC1	GALNT3	ASAP1
GGTLC3	GM2A	ERICH2
GGTLC2	GATM	RAB15
GGT1	TRIM5	AARS1
GGT2	CXCL14	CLEC10A
GGT1	SLC40A1	ECM1
TEDC1	AP3M1	ITGAX
NUBP2	FAM104A	ZNF106
NUDT22	AKIRIN2	ETV6
ELAC2	SLC30A7	GCLC
SLC47A1	NCOA4	RAP1GAP2
PEPD	LPAR1	ACE2
RHBDD2	ABHD13	PI16
FDXR	VPS26A	HAGH
NAGPA	ELF2	RNPEPL1
CYBC1	TRAPPC8	GCC1
NLRX1	DAG1	LMNA
F12	FBXW11	ADGRG3
CFAP161	SYNJ2	PRDM1
DNAAF3	PRKD3	PARP6
USP2	FTO	TES
TEKT2	RIC8B	AGPAT2
TM7SF2	SLC35E1	PTPRE
YBX2	YIPF4	TMEM191C
SLC44A2	PARVA	TMEM191B
ACTRT3	CSNK1G3	JDP2
CAMK1	SSPN	IL2RG
SNORA21	NEU3	EHD4
HACD1	RECK	MAP2K3
SLC35E3	PLSCR4	ADAM15
C9orf64	TBC1D8B	LIMS2
CD5L	TWF1	PCDH1
STYK1	MANEA	PPT1
RASSF2	NHSL1	PTPRN2
SNORD17	CAPN7	CD200R1L
SMYD2	EPM2AIP1	CD200R1
TLR9	BMPR1A	ST14
CD4	MFAP3	PWWP3B
MOCS1	ATXN1	SSH3
NAGA	DCUN1D1	SHFL
SHPK	NNT	TMC6
KCNC3	EVC	HPCAL1
PHF24	ICK	LSR
CHAC1	THRB	SELENOT
PAPPA2	FAM172A	LNX1
KCNQ1	ADAMTS12	SDF4
PGD	COLEC10	ARSA
APOBEC3B	LUM	MOSPD1
APOBEC3A	MASP1	DOC2B
APOBEC3A_B	GRHL1	USHBP1
ITGA2B	ADAM22	ADRB2
DFFA	ZBTB6	NIBAN2
PACC1	HDAC9	ZDHHC14
VIM	NFIX	CDH5
ANO10	TMX3	NAPSA
ADCK1	SSC5D	PSEN2
VBP1	ZNF808	ANXA3
NAXE	RNF4	PPP6C
URM1	TRIM68	LGALS9
UBE2D2	PRRC1	LGALS9C
PYM1	RNF180	LGALS9B
DCTN2	BSN	CXorf38
COX6C	ZNF704	TAF5L
PSMA1	ZNF12	INPP5K
LAMTOR1	ATE1	ACACB
FAM209B	NCOA7	TRIB3
FAM209A	IBTK	CDH13
NUBP1	GLCE	SEPTIN8
ARFIP2	BICC1	COL4A3
COMMD5	SENP1	MRTFB
RPS27L	USP34	RXFP1
SMDT1	MAPRE2	CFLAR
RPL22L1	ZNF708	OSTM1
CCNC	SPATS2L	MKNK1
SPCS1	RPS6KC1	ITM2B
SYNJ2BP-COX16	CD200	TMBIM1
KIAA1143	UEVLD	PIK3CB
UBA3	MBNL3	ANXA7
SF3B6	HSPA13	IDE
SCCPDH	BRMS1L	IFNAR2
SETD9	ARSJ	IFNAR2
SEPTIN6	SLC2A13	GIMAP8
GUSB	OCA2	VPS36
TEN1-CDK3	GIGYF1	RAI14
TEN1	NIPA1	KIAA2013
PLAC9	MCM9	PRKCE
SNX31	UBE2H	CD82
ANKAR	UBR5	LDB2
MPP1	DENND2C	SULT1A2
FAM111A	ZBTB7C	SULT1A1
PRIMPOL	EFR3A	RGCC
DSN1	TTPAL	ANPEP
UBL5	STAT5B	FOXO4
MPC2	FYB2	SCNN1B
SMIM20	PCMTD2	SELL
PRKAG1	EPG5	KANK3
MRPL42	WASHC4	ESAM
IAH1	MBTD1	FADS3
PRMT9	DIP2A	FAM219A
ERGIC2	SIX4	LTBR
BZW1	STX16-NPEPL1	FKBP1A
UROS	STX16	DHX32
SCFD1	ZNF169	PRPS1
STYXL1	RBM15	CA4
GDI2	FBXO42	SLC43A3
TNPO1	MED12	SYBU
CSTF1	SOS1	RIPOR2
CIAO2A	ZMYND11	CHRNE
HACL1	ANKRD17	HOPX
ZNF599	RANBP2	IKBKB
RHEBL1	KIF13A	KLHL2
SLC16A10	PIK3R4	ATP1A1
SPA17	BCL9L	GATA2
ASF1A	JAK1	PLAU
GLIPR2	ARHGEF10	GSN
TCF19	OSBPL8	MAP2
MTFR2	RASA2	SLC47A2
PSMA2	CTTN	NPC1
ZNF669	PPP1R12B	BSDC1
UCHL3	BICRAL	ACPP
MDH1	ZNF605	LRRC8A
UFC1	EVPL	TACC2
GTF3A	ARMCX3	EPAS1
EFCAB2	MBOAT1	TPST2
NAA10	GAB1	TMPRSS9
LAMTOR2	ZBTB1	GRB10
ING2	PRKCI	ATP2A3
ABHD15	SMARCC2	MCOLN1
PSME2	RLIM	SFTPC
PSMA6	EGFR	REL
CDC123	OTUD4	TRIOBP
MSL3	SMG1	PDE8A
COX5A	ZNF33B	RAI2
MKKS	DDX6	GSDMD
ADTRP	CARNMT1	ACAP1
FIBP	MED13	UNC93B1
TKT	MED14	ENSA
TSTA3	NUP160	KIAA0100
ATP5MC1	WDFY3	SAMD12
GSTP1	UBA6	TBC1D10C
TOMM40L	PIK3C2B	NECAP2
SLC10A3	SNX13	RIPK1
ATG7	ARL5B	MVP
COASY	KLHDC10	MIEF1
CCNQ	TTBK2	BICDL2
TGIF2	FAM168A	ZDHHC7
VDAC3	INPP4A	ZC3H12A
RBKS	ZBTB10	ICAM1
APOM	ETS1	RPS6KA1
NAA80	SP1	NOD1
LRRC28	AKAP11	CXCL16
UBLCP1	MARF1	RRAS
IFT20	POLR2A	RASIP1
TXNRD3	SFMBT2	SH2D3C
C9orf85	PTK2	RIPOR1
YIF1A	TCF20	GRK2
DDC	LPIN1	SLC26A5
FUCA2	ZBTB44	TRIM8
MSRB1	ZFX	TNS2
GRP	LATS1	EHBP1L1
PACSIN1	DCP1A	SLC4A11
SLC28A2	PTPRK	CLIP1
EIPR1	FOXJ3	C6orf223
IDH3G	PAPOLA	UPP1
GCA	RREB1	ADAP1
FARS2	IKZF5	BPIFC
COMMD7	LEMD3	MAN2B1
COX7B	AHCYL1	EDEM2
ENC1	RRN3	MMP24-AS1-EDEM2
MRPL13	USP22	DPH3
NDUFB5	KPNA6	KIF19
HSBP1	SHROOM2	SLC27A3
AP1S2	SKI	CHST7
UBE2A	RAD54L2	SIGLEC10
PTGIR	TMTC2	SIGLEC1
GLMP	YTHDF3	JSRP1
UROD	MTMR3	LOC105372240
MPDU1	LYSMD3	TREM1
SNORA68	AGPS	CD68
DMAC2L	ARFGEF2	TMEM150B
TMBIM4	DGCR2	PRKCB
GDPGP1	RAB5B	CAMK1D
ACTL7B	ZBTB40	FPR2
OGFOD1	FAM160B1	KLHL6
CBWD3	ATRN	GPM6A
CBWD6	CYFIP1	HLA-DPA1
CBWD5	MLLT1	SLC25A47
TMEM220	CSDE1	NCF2
ERN2	CCNT1	OLR1
SUCLG1	C17orf80	CD300LF
RNF139	NCOA6	BAG1
EMC4	DNAJB14	SOAT2
SLC50A1	C5orf24	CYBB
SSR2	BRCC3	SLC7A8
ZDHHC6	SOGA1	PLEK
ARV1	MED1	ALOX5AP
ZNF684	QSER1	CTSA
COMMD9	VEZF1	TRPV2
GLA	MAML2	CFP
TIMMDC1	GTF3C4	ADAMTSL5
POP4	PRRC2B	PCED1B
TXNDC9	TRIM52	DOK2
RMDN1	LIPG	CYP27A1
FAM184A	HERC1	BCL2A1
SEC22C	NAA25	VAV1
C7orf25	SYNRG	CTSS
MRPS36	PDE3A	RMDN3
SLC39A11	MLLT6	ABCG1
TMEM138	DOT1L	SNX10
PLAC1	EP400	PPARG
NDUFS4	DCBLD2	PSAP
MRPL39	MDFIC	NABP1
PHC2	TBC1D5	GPNMB
PSMB1	CLASP2	ZNF611
MITD1	SH3PXD2A	ZNF600
RIOK2	HMG20A	STK17A
PPP2CA	ARID1B	ACADVL
GTF2B	HPS3	GRN
NGDN	KDM1B	RHOXF2
C12orf73	ZC3H14	RHOXF2B
GUCD1	TEX261	DCAF11
NSMCE4A	NF1	ZDHHC24
RNF130	UBXN7	RHBDF2
ZNF165	ERBIN	MILR1
NTAN1	DIP2B	IMPAD1
MRPS18C	ATP2B4	HHEX
CDK7	ZNF354C	DNASE2
DYNLRB1	HLTF	ABHD6
NAA20	NCOA2	EVI2A
MED4	PTAR1	SOAT1
GMPR	TRAF5	ATG13
EXOC1	ARHGAP32	TLR2
CPQ	TTLL11	CD48
ABHD12B	ZHX1	SH3GL2
TDP2	HECTD1	DHRS7B
ASNSD1	ZNF33A	DERL1
SLC35B3	PLXNA2	FAM3C
C14orf28	SHPRH	HYAL1
GSTO1	PLEKHA2	TMEM165
ORMDL1	DLG1	PLXNC1
BDH2	ANO6	VASP
TDO2	TRAF6	DENND1C
LMOD3	SBF2	GOLM1
AMHR2	RNASEL	NNMT
HELQ	TAB3	PTPN7
KLHDC2	SHROOM4	STAT5A
CYP26A1	SLC35F5	CD37
TAF11	PIGN	CD74
PSMD12	ABCC9	C5AR1
YIPF3	LSM14A	RENBP
HPRT1	MAP3K1	SIGLEC11
TATDN3	LRP6	MYO1G
BEST1	USP24	LPXN
BORCS7	ZFR	LCP1
DBI	SDK2	BTK
DCTN6	N4BP1	NCKAP1L
APIP	ZKSCAN8	EMILIN2
DUSP11	ZNF507	RADIL
NAT9	PRKACB	PTPRC
RAD9B	PIP4K2B	OGDH
GGACT	SUZ12	PPP6R1
CCNI	RIC1	PCTP
WDR17	FRS2	TCIRG1
SDR39U1	ROR1	OTULINL
MIEF2	SLC30A9	PLA1A
APTX	LARS1	FCGR3A
AIG1	TANC1	FCGR3B
FAAH	ANOS1	RASAL3
LYSMD2	VGLL3	SLC15A3
HSD11B2	ARHGAP35	GCNA
TXNRD2	VPS13B	LGI3
GPKOW	UBR3	SHTN1
SCARNA7	ZNF518A	CTSB
OXSM	MGA	SELPLG
GUK1	PKN2	MSR1
GJC3	ZNF81	ADA2
CNGA1	PPP4R3B	KCNAB2
TTC6	LSG1	SLC17A9
PLEKHG1	THUMPD1	THEMIS2
ZNF14	CDK12	PC
TYW3	SLC26A11	CD163L1
IMMP2L	GRAMD2B	CYTH4
LRP1B	ZSWIM5	RGS7BP
FAM241B	WDR36	IL18R1
MRPS31	MAP3K21	ALOX5
CHCHD4	MTURN	LYZ
RABEPK	KDM6A	DOCK2
HFM1	SCML1	HAL
PBLD	LRRC18	SLC1A4
ZNF281	PLEKHA7	SPNS1
PPM1M	CDHR5	ATP6V0A2
TRMT10C	ZDBF2	PGAP6
C1orf50	TMEM184C	CD8A
USH1C	MINDY1	PABPC1L
FGGY	USP43	IDI1
ECI1	UBQLN4	FGD2
FHIT	DFFB	IFI27
RSL24D1	HLCS	HMGCS1
CCDC32	STX6	HPR
IZUMO2	BVES	HP
CCDC154	MON1A	TGFB1
TPT1	SLC12A2	AP1B1
MED30	SLC39A6	MAP4K1
JAGN1	HS2ST1	SLCO4A1
HYI	TNIK	LRRC57
OCIAD1	KIRREL1	LRRC57
RNF167	RIC3	LMBRD2
ACP6	RMND5A	NIPA2
DEFA1	MED23	WNT5B
DEFA3	RBBP5	ERGIC1
DEFA1B	FBXL17	POGLUT1
PRXL2A	PSMD5	RUFY4
HID1	RAP1GDS1	PTGER2
CLYBL	HNRNPUL1	SYK
KYAT3	YAP1	OSGIN1
AGA	SLC12A7	ENTPD3
TDRD5	ZNF304	PIGT
PLCD1	EXD2	PYGL
POLR2E	ZBTB26	RPS6KL1
PSMG4	NFATC2	CSF1R
CD2BP2	CHRDL1	FFAR2
EXOSC7	ZC2HC1A	TBXAS1
CYB561D2	MFN1	MTHFD2
DTD1	ST8SIA4	FUS
PRCP	ZNF451	SEMA4A
ZBTB22	STK24	RPS6KA4
EMID1	TRPM7	HYAL2
GBA3	FKTN	MICOS13
BTBD6	COG5	MATK
TMEM62	MCPH1	COCH
MCF2	DCAF17	APOBR
PEX11B	KBTBD3	PRAM1
ST7	CDCA7L	C3AR1
ST7-OT3	MARCHF8	CD86
TMEM106C	RAB8B	SIRPB2
UBE2E1	ATP10D	JAML
FOLR1	APAF1	HLA-DRB5
SPINT2	ETNK1	TLR4
CYP4X1	FOXK1	IGSF6
SLC44A3	CACNB4	RNASE6
TMEM232	H4-16	PLAC8
GAPDHS	ASB7	SPECC1
FAM71E1	CHIC1	SURF4
CAAP1	HECTD2	MEFV
ZC2HC1C	FBXL20	ARHGAP9
FABP4	PRKAB2	CTSL
PYURF	RFX3	HCLS1
HEBP1	ZNF680	FGR
CLDN15	IPCEF1	MMP25
GSTM2	RASA1	FCGR2B
ZBTB32	DPY19L4	FCGR2A
KCNN4	GOSR1	FCGR2C
NDUFV3	FBXO34	GRK7
PSME1	TOR1AIP1	P2RX6
BACE2	RAB2B	TKTL1
ANKRA2	GXYLT2	ITGB2
MYEF2	RBM41	CSF3R
RNF220	IFT80	WAS
VPS11	GTF3C3	HCK
HNF1B	HEATR5B	GPR84
CYP4F22	WAC	CORO7-PAM16
CDKN2AIP	KDM3A	CORO7
SDHD	SMCHD1	IL18RAP
ZFAND1	SNX16	KYNU
KANSL2	CEP120	GCSAM
LMBR1	DMXL1	VEGFC
GHITM	EXPH5	TNFRSF18
HMGN4	DPT	ABI3
NDFIP1	ANKRD6	SLC16A6
IFI35	STRN	LST1
TMED3	SAMD8	LAT2
RNF114	ARHGAP12	IL1R2
SLC9A4	CUL4B	ANGPTL4
GLIS1	CTTNBP2NL	CORO1A
GLB1L	GABPA	STING1
COMMD10	NAA30	SERPINB10
SFT2D1	RBM33	KRT80
CAPZA2	TLK1	CD244
FAH	ARFGEF1	BAALC
PECR	ZNF445	S100A9
FASTKD1	BCR	VSIG10L
SLC25A13	PKHD1	ANKRD22
ATAD2	CALCRL	IL2RA
LRRC40	XRN1	FCAR
DPEP1	RICTOR	SLAMF8
NSG1	ZNF518B	INSYN2A
SNUPN	ATP11B	LCP2
MTHFD2L	FBXL3	PRKX
SNX5	SNTB1	PRKY
LTB4R2	FAM91A1	TUBB
PMPCB	UHRF1BP1L	IRF5
TTC5	CRACD	FERMT3
TBPL1	CSRNP3	SPI1
KCTD6	WT1	LRRC25
ZNF831	WNT2B	HK3
TMEM128	RSPO1	NCF1
BMT2	BNC1	CD163
HSD17B4	POLK	MRC1
P2RX4	ADGRD1	CLEC7A
EI24	MAP2K1	P2RY6
BFAR	RNF217	LYL1
CNIH1	NUBPL	SPATA13
LYPLAL1	PLXNA4	SPATA13
PRDX3	KANSL1L	FMNL1
MAGEE2	RNF166	WDFY4
BET1	ALS2	SPN
FANCB	USP19	PHYHD1
OGN	GALK2	CIB1
PDZRN3	TBC1D17	MFSD2A
TMCC2	GGA2	SLC11A1
RCN3	RASSF6	GZMA
RAP2B	CRISPLD2	CARD9
DOCK7	CCDC6	DAPP1
RBM24	RXRA	CYTIP
MYH10	NUP58	C12orf49
DIPK2A	KIAA0355	FKBP5
C12orf65	KDM2A	MGAM
POLG2	SIK2	MS4A15
SPATA20	TOLLIP	FPR1
FAM102A	DDX3X	PLXND1
RCN1	KCTD19	MYOM1
TMEFF2	CDS2	TCP11
RGS22	ST8SIA2	ME2
COLGALT2	NOL3	STK40
NTNG1	CCBE1	DOK3
GATA4	MALT1	R3HDM4
FREM1	YEATS2	ARHGDIA
ACER1	ZNF185	ANKRD2
GRM7	FBXO28	ADGRG5
TNNI3K	BRPF3	GLP1R
FPGT-TNNI3K	LRIG1	RNH1
GLT8D2	APBB2	EGR2
PPP1R21	ETS2	CD274
FAM83B	EFNB2	BMP1
UBXN2A	ATXN7	TIMM17A
DNAJC6	MGRN1	PET100
COLEC12	BCAT1	ARPC3
PURG	ERN1	NDUFAF7
FBLN1	PDP2	CWC25
SRPX	LIN7C	SNORA41
SYT17	PIK3R1	FRG1
SSR3	ATG2B	LEFTY2
TMEM182	SLCO4C1	LEFTY1
CRTAP	NEDD4L	TMEM189
NDN	FAM135A	DUS1L
CBSL	ERO1A	MTIF2
CBS	BACH1	UPF3A
R3HCC1	GRIK1-AS2	DHODH
POLR1E	ACBD5	DDX19B
PIK3R6	RSC1A1	DDX19A
OLFML2B	PHC3	CCDC91
CLIC6	SPOPL	SLC15A1
VCAM1	CELSR1	PSMD6
GPC3	JCAD	ECHDC1
EYA2	HELZ	PGBD1
CNTNAP4	GID4	YWHAB
C11orf80	TET2	DBR1
ST6GALNAC3	AGO2	CDC42
NELL1	GATD1	SLC25A38
PSD2	ZNF365	UBXN8
SKAP2	YES1	IL7
SRPX2	TIE1	RIPPLY1
PGM5	LARP4	KIF3A
PEX3	NUFIP2	ARL13B
DPPA2	SLC37A3	TTC1
TBC1D22B	MBTPS1	MTDH
SLC35B2	EEF2K	DNAJC28
JADE1	PDP1	USF1
CNR2	ATP8B2	TMOD4
PPIC	ZNF217	SMAP1
KIAA1614	HS3ST1	USP39
GPRC5D	SEPTIN2	SNX11
GDPD4	SEC23A	PFN4
WDR63	CAPS	LCA5L
MCOLN2	MPZL1	LRRC39
GBX2	AGAP1	ZNF700
IL1RL2	EXTL3	CYP2C19
SLC22A16	ADAMTS5	PLGRKT
BTD	ICMT	ATG3
KHDRBS3	C20orf194	CCDC116
C8orf37	C19orf44	SDHB
TRIM10	PNPO	DNAJC25
ACSL6	PXMP4	HSPE1-MOB4
CFC1	ATP6V0D1	MINDY3
CFC1B	PPM1B	ACVR1C
FAM184B	EPS15	PYY
NMS	DSG2	CCDC43
ISCA1	PTBP3	HSPA14
TRIM9	SPDYA	ZNF582
STIM1	FAM8A1	ZNF350
LYVE1	MTPN	SNORA71A
NECAB1	GPD2	ARMC2
SPTA1	TANC2	PRSS55
HEMGN	SEMA4D	GPALPP1
VTN	COPA	SHISA4
HBA2	ASCC3	ZNF706
HBA1	ATP9B	TMEM41B
ALAS2	MNT	SURF1
SPTB	TOR1B	KCNK7
SNCA	EYA3	RER1
SLC4A1	MAPK14	TIMM10B
HS6ST2	DNAJC16	TM4SF5
IL37	SLC25A40	ASNS
RHAG	KLHL28	SLC38A9
CRYGN	GTPBP1	C5orf22
MYOZ2	NCKAP1	TMEM222
GATA1	SGMS1	PEF1
RHCE	SNAP23	PHF11
RHD	ZKSCAN1	ZNF671
RXRG	RFX7	TCEAL1
TRPV6	HERC2	C5orf34
RPPH1	LMAN1	NUDT7
SYT2	TCAF1	NMRK1
LRRC17	NYNRIN	RBM11
HPGDS	RB1	CATSPERB
CASQ2	ATP7A	C1orf54
COL16A1	FSTL1	ATG5
CREB3L1	LAMC1	MED8
ECRG4	DCTN5	RNASET2
OSBP2	LIN54	TMCO1
TRIM6	LNPEP	EBPL
NAT2	TMTC3	DPM1
CUBN	ZDHHC20	GCFC2
ABRAXAS1	TRAM2	PIH1D3
TIMP4	EIF4G2	ITGA10
IDH1	GNB4	GPR89A
FAP	ZFYVE9	GPR89B
LRRTM3	FAM171B	EMC7
ISLR	EIF4G3	RTP4
MRPL44	KIAA0319	PPCS
AS3MT	PRICKLE2	TRIP4
C2orf73	KCTD20	EBAG9
KDELR3	FAM120C	SLU7
KAZALD1	ANTXR2	DNAJA2
C8orf34	GFPT1	KRT27
NAALAD2	KIAA0319L	ZFYVE27
EDAR	MFSD11	ENDOU
ADAM11	SLC25A52	CHMP2A
AHSP	MEGF9	DDX59
LAYN	CMTM6	SEC62
MPO	ZNF664	HARS2
NEGR1	CTNNB1	GPR150
PF4V1	ADAM10	DNTTIP2
AGTR1	TSTD2	SYF2
SAYSD1	COL4A1	PBDC1
NRG2	TM9SF3	SLC28A3
ALDH1L2	USP40	GPATCH11
FUT8	SGPL1	KRT75
UBR7	H6PD	XPA
ADAMTS9	PIP4K2A	SLC6A16
TMEM217	ALDH3A2	MICU2
BPGM	PAFAH1B2	ST3GAL4
MS4A4A	TRIM25	SNORA70F
TSPAN11	HIP1	TSG101
GFI1B	ITGAV	ZNF7
IVD	HECTD4	TEKT5
FOXA3	FAM102B	YARS1
CDKN2C	SLC35E2B	RAMP2
ASCL2	USP6NL	SLC16A9
FGF12	ADD1	GPR82
TM6SF2	TMC8	ACER3
B4GAT1	LRP1	ARPC2
NUDT13	SEMA3C	DOLK
SEZ6L2	MAN1A1	NDUFB9
CYP2W1	FZD8	MTMR14
COQ4	PPP6R3	IL12RB1
AGBL4	CYTH3	FSTL4
ZCCHC12	FAM53B	CCIN
PLPPR1	ZNF160	CEACAM5
CAMK2N2	STK10	NOS2
SRD5A1	ZSCAN22	PPP1R11
GAL3ST4	ZBED1	PLBD1
FEZ1	YIPF6	AKR7A2
STT3A-AS1	BMP2K	ICA1
NRCAM	DHX33	MMP28
TMEM59L	TMEM181	CCNA1
INPP5J	COPG1	RASL10B
DNAJC22	USP38	WHRN
GNPDA1	TEAD1	ALG5
PHYH	CYP7B1	SLAMF9
UBE2E3	VCL	CBR3
[truncated: 3,707 more rows]
